# Supplementary material for: Genome-wide association studies identify 137 genetic loci for DNA methylation biomarkers of aging
Source: Genome Biol. 2021 Jun 29;22:194. doi: 10.1186/s13059-021-02398-9 (PMC8243879; doi:10.1186/s13059-021-02398-9)
Supplement: Supplementary file 2 — Additional file 2. Supplementary Tables -Tables S1-S31. [file 13059_2021_2398_MOESM2_ESM.xlsx]

## Sheet: File_Contents
File Contents
Table S1	Cohort summaries.
Table S2	Cohort-level genomic inflation.
Table S3	Pearson correlation matrix of age acceleration measures across the two sets of Generation Scotland (Set 1 correlations below the diagonal; Set 2 correlations above the diagonal).
Table S4	Independent SNP-level GWAS results.
Table S5	GWAS summary statistics for SNPs associated with IEAA and EEAA (Gibson et al.) and Granulocyte counts (Astle et al.)
Table S6	Colocalization of independent SNPs across all epigenetic biomarkers
Table S7	Independent loci identified in the trans-ancestry meta-analysis of six epigenetic biomarkers using FUMA.
Table S8	Summary statistics of ancestry-specific variants. Effects frequencies, p-values and standard errors for lead SNPs identified exclusively in European ancestry analysis (upper table) and African American analysis (lower table) are compared against African American summary statistics and European ancestry summary statistics, respectively.
Table S9	Summary statistics for lead SNPs identified in the trans-ancestry meta-analysis of six epigenetic biomarkers, queried against a Hispanic ancestry population (MESA)
Table S10	Gene-level GWAS results.
Table S11	mQTL colocalization summary for six epigenetic biomarkers, BMI and smoking.
Table S12	mQTL summary statistics for six epigenetic biomarkers
Table S13	SNP-level overlap with associations from the GWAS catalog.
Table S14	Gene enrichment among GWAS catalog traits.
Table S15	eQTL colocalization analysis.
Table S16	Functional and regulatory enrichment results using GARFIELD.
Table S17	Pathway enrichment.
Table S18	Enrichment among Mendelian disease genes and associated ontology/pathway terms.
Table S19	Heritability analysis.
Table S20	Genetic correlations between six epigenetic epigenetic biomarkers.
Table S21	Genetic correlations between six epigenetic epigenetic biomarkers and publicly-available GWAS traits.
Table S22	Polygenic risk score analysis.
Table S23	PRSAtlas output
Table S24	Study-specific information for primary and secondary MR traits
Table S25	Mendelian randomisation analysis of primary trait exposures
Table S26	Mendelian randomisation analysis of secondary trait exposures
Table S27	Mendelian randomisation analysis of cell count-related exposures
Table S28	Pleiotropy assessment for exposures with evidence of a causal effect on epigenetic measures.
Table S29	Mendelian randomisation analysis of biomarker-related exposures
Table S30	Mendelian randomisation analysis of clock exposures (primary traits)
Table S31	Mendelian randomisation analysis of clock exposures (secondary traits)

## Sheet: Table_S1_cohort_summaries
Table S1: Cohort summaries. Descriptives are provided for each cohort including information on ancestry, SNP imputation reference panel, sample number, sex, age, and the six traits analysed in the GWAS meta-analysis.
* TOPMed-participating cohorts
Cohort	Population	Country	Methylation tissue	Methylation Array	SNP Imputation Panel	GWAS covariates (in addition to sex)	N	Female (N, %)	Age (mean, SD)	DNAmAgeHannum (mean, SD)	AgeAccelerationResidualHannum (mean, SD)	DNAmAge (mean, SD)	IEAA (mean, SD)	DNAmGrimAge (mean, SD)	AgeAccelGrim (mean, SD)	DNAmPhenoAge (mean, SD)	AgeAccelPheno (mean, SD)	DNAmPAI1	DNAmPAI1AdjAge (mean, SD)	Granulocyte proportion (mean, SD)
ARIC	African American	USA	Whole blood	450k	1000G	8 genetic PCs	2225	1397 (62.79)	57.06 (5.828)	61.208 (7.737)	0.068 (5.393)	62.189 (7.802)	0.185 (5.719)	57.707 (7.246)	0.028 (5.644)	52.708 (9.104)	-0.053 (7.072)	21521.29 (2789.888)	18.88 (2760.123)	0.572 (0.156)
BHS	African American	USA	Whole blood	450k	1000G	10 genetic PCs	249	155 (62.25)	42.831 (4.671)	53.636 (5.842)	-0.707 (3.936)	53.661 (6.026)	-0.004 (4.679)	74.593 (6.638)	2.342 (5.14)	61.656 (7.494)	1.312 (5.985)	35301.92 (2573.338)	337.182 (2538.612)	0.534 (0.099)
GENOA	African American	USA	Buffy coat	EPIC	HRC	Kinship matrix (random effect) and 4 genetic PCs	962	685 (71.21)	57.486 (10.323)	48.051 (10.687)	0.093 (4.843)	54.216 (9.858)	0.141 (4.82)	54.655 (9.404)	0.117 (4.944)	44.605 (12.581)	0.331 (7.146)	18318.62 (2710.214)	150.033 (2630.437)	0.623 (0.126)
GTP	African American	USA	Whole blood	450k and EPIC	1000G	6 genetic PCs, sex and methylation array type	828	581 (70.17)	42.285 (12.218)	37.599 (11.445)	0.081 (4.891)	47.501 (11.496)	0.112 (4.862)	44.832 (12.124)	0.177 (5.076)	35.51 (14.023)	0.152 (7.133)	22845.12 (12674.46)	16.777 (2731.312)	0.606 (0.142)
Jackson Heart Study	African American	USA	Whole blood	EPIC	1000G	Kinship matrix (generated for use with EMMAX test in EPACTS)	1681	1055 (62.76)	55.9 (12.269)	42.449 (10.515)	-0.015 (3.451)	51.838 (10.234)	0.013 (4.336)	56.612 (10.578)	0.006 (4.808)	43.47 (12.205)	-0.046 (6.059)	16537.56 (2584.119)	-5.456 (2496.342)	0.592 (0.112)
MESA*	African American	USA	Whole blood	EPIC	1000G	3 genetic PCs	175	100 (57.14)	61.143 (9.567)	46.645 (8.282)	-2.051 (4.645)	58.792 (7.741)	0.111 (5.014)	60.568 (8.708)	0.725 (4.895)	51.326 (10.309)	0.214 (7.416)	16651.64 (3065.161)	-223.544 (3039.461)	0.416 (0.114)
NIAAA	African American	USA	Whole blood	EPIC	1000G	2 genetic PCs	75	39 (52)	36.15 (10.642)	34.006 (8.071)	0 (3.68)	39.747 (9.253)	0 (3.711)	43.987 (9.161)	0 (3.571)	30.001 (10.539)	0 (4.968)	17130.05 (2606.245)	0 (2410.669)	0.508 (0.09)
AIRWAVE	European ancestries	UK	Buffy coat	EPIC	HRC	20 genetic PCs	1075	435 (40.47)	41.2 (9.263)	38.586 (8.141)	0.033 (3.148)	43.809 (8.073)	-0.034 (3.278)	50.68 (9.5)	-0.063 (4.742)	32.397 (10.269)	-0.016 (5.092)	16331.11 (2445.937)	0.637 (2232.941)	0.666 (0.085)
BIB	European ancestries	UK	Whole blood	EPIC	HRC	20 genetic PCs	415	415 (100)	27.217 (5.881)	36.446 (5.428)	-0.119 (3.276)	29.256 (6.914)	0.056 (4.335)	35.952 (5.703)	0.012 (3.875)	26.994 (6.9)	0.12 (5.096)	13093.35 (2143.476)	49.196 (2128.661)	0.693 (0.054)
BHS	European ancestries	USA	Whole blood	450k	1000G	10 genetic PCs	572	310 (54.2)	42.876 (4.502)	54.695 (5.01)	0.313 (3.246)	53.707 (5.762)	-0.046 (4.633)	71.288 (6.094)	-0.998 (5.027)	59.786 (6.492)	-0.6 (5.06)	34789.54 (2582.159)	-177.575 (2586.458)	0.594 (0.075)
BLSA	European ancestries	USA	Buffy coat	450k	HRC	10 genetic PCs	507	235 (46.35)	70.471 (14.171)	70.725 (13.618)	0.688 (4.947)	68.612 (11.89)	0.232 (5.068)	66.038 (12.541)	-0.174 (3.855)	61.844 (14.164)	0.088 (6.238)	19692.52 (3015.411)	31.544 (2737.532)	0.641 (0.111)
DTR	European ancestries	Denmark	Whole blood	450k	1000G		375	202 (53.87)	70.557 (7.889)	75.546 (8.246)	-0.0809 (4.738)	65.02 (9.328)	-0.0828 (4.835)	72.634 (7.568)	0 (5.188)	64.903 (9.466)	0 (6.535)	23791.15 (2650.838)	0 (2629.216)	0.599 (0.0982)
Estonian Biobank (EstBB)	European ancestries	Estonia	Whole blood	450k	1000G	10 genetic PCs	303	151 (49.83)	50.017 (16.876)	57.632 (14.136)	-0.004 (3.688)	51.971 (15.689)	-0.009 (3.966)	58.368 (13.88)	-0.006 (3.775)	47.858 (14.87)	0.014 (4.675)	21680.77 (2411.517)	-5.833 (2186.413)	0.554 (0.086)
Framingham Heart Study	European ancestries	USA	Buffy coat	450k	HRC	Kinship matrix (random effect) and 3 genetic PCs; GWAS of granulocytes was additionally adjusted for age as a fixed effect.	2322	1262(54.35)	66.343 (8.954)	67.657 (9.409)	-0.044(4.856)	65.447(8.612)	-0.014 (4.57)	59.802 (8.869)	-0.013(4.915)	59.238 (10.437)	-0.02 (6.319)	19840.49 (3288.67)	-67.865(3017.734)	0.606 (0.125)
FTC	European ancestries	Finland	Whole blood	450k and EPIC	HRC	Kinship matrix as random effect and 5 genetic PCs	1521	858 (56.41)	35.2 (17.522)	38.819 (16.171)	0.388 (4.516)	34.626 (18.519)	-0.013 (3.726)	54.029 (13.712)	-0.133 (3.543)	24.194 (19.086)	0.322 (6.223)	24095.68 (3018.407)	-231.226 (2544.241)	0.556 (0.09)
Generation Scotland (Set 1)	European ancestries	UK	Whole blood	EPIC	HRC	Correction for relatedness using GRAMMAR-Gamma factors from the polygenic function in GenABEL	5087	3131 (61.55)	48.513 (13.992)	45.905 (10.119)	0 (3.268)	53.66 (10.343)	0 (3.513)	59.32 (11.704)	0 (4.512)	43.85 (10.817)	0 (4.366)	14326.84 (2597.25)	0 (2399.506)	0.488 (0.069)
Generation Scotland (Set 2)	European ancestries	UK	Whole blood	EPIC	HRC	Correction for relatedness using GRAMMAR-Gamma factors from the polygenic function in GenABEL	4450	2506 (56.31)	51.392 (13.188)	47.378 (9.639)	0 (3.317)	60.163 (9.834)	0 (3.466)	48.829 (10.885)	0 (4.273)	43.723 (11.451)	0 (4.826)	16395.97 (2311.705)	0 (2174.27)	0.507 (0.075)
GOLDN*	European ancestries	USA	Buffy coat	450k	Whole Genome Sequencing	Kinship matrix (random effect) and 10 genetic PCs	684	346 (50.58)	48.501 ( 16.05)	53.201 (11.70)	0.03 (5.24)	51.437 (12.138)	0.15 ( 4.90)	47.085 (12.986)	0.14 (3.95)	33.873 (14.311)	0.09 (8.37)	16334.62 (4484.72)	62.67 (4308.89)	0.22 (0.21)
InCHIANTI	European ancestries	Italy	Buffy coat	450k	HRC	10 genetic PCs	469	258 (55.01)	63.045 (16.116)	68.262 (15.837)	0.283 (4.655)	61.541 (14.322)	0.056 (4.604)	62.79 (13.099)	0.134 (4.209)	55.204 (17.212)	0.324 (4.487)	18940.81 (2506.263)	22.915 (2302.695)	0.614 (0.102)
KORA	European ancestries	Germany	Whole blood	450k	HRC	8 genetic PCs	1727	882 (51.07)	60.977 (8.882)	70.588 (10.006)	0 (5.96)	55.478 (9.284)	0 (5.135)	62.131 (8.251)	0 (4.585)	53.009 (11.333)	0 (7.245)	22739.25 (3270.399)	0 (3186.652)	0.635 (0.086)
Lothian Birth Cohort 1921	European ancestries	UK	Whole blood	450k	1000G	4 genetic PCs	436	263 (60.32)	79.135 (0.578)	80.651 (6.437)	1.147 (6.457)	73.125 (7.574)	0.482 (6.428)	74.626 (4.656)	0.134 (4.633)	75.371 (7.3)	1.294 (7.317)	20114.31 (2821.978)	-69.798 (2823.103)	0.652 (0.121)
Lothian Birth Cohort 1936	European ancestries	UK	Whole blood	450k	1000G	4 genetic PCs	906	448 (49.45)	69.595 (0.833)	71.706 (5.752)	-0.307 (5.554)	64.984 (7.229)	-0.375 (6.46)	67.378 (5.174)	0.037 (5.157)	66.679 (7.447)	-0.229 (7.333)	19905.55 (2981.314)	-12.547 (2967.982)	0.631 (0.109)
MCCS	European ancestries	Australia	Blood spot, (73%), mononuclear cell samples (25%) and buffy coat(2%)	450k	1000G	10 genetic PCs	2044	557 (27.25)	58.962 (7.414)	63.456 (9.016)	-0.008 (5.641)	59.672 (8.501)	-0.034 (5.392)	58.56 (7.52)	-0.004 (4.384)	51.9 (9.908)	-0.019 (7.237)	18649.9 (3024.82)	-3.744 (2933.64)	0.515 (0.165)
MESA*	European ancestries	USA	Whole blood	EPIC	1000G	3 genetic PCs	395	198 (50.13)	60.957 (9.852)	48.591 (9.16)	0.038 (4.777)	58.894 (7.998)	0.352 (4.307)	59.512 (8.172)	-0.197 (4.574)	50.267 (10.054)	-0.697 (6.53)	16852.195 (3090.845)	-13.436 (3020.323)	0.481 (0.118)
NIAAA	European ancestries	USA	Whole blood	EPIC	1000G	2 genetic PCs	103	47 (45.63)	33.772 (13.99)	34.592 (10.616)	0 (2.978)	36.792 (11.751)	0 (3.079)	39.63 (11.632)	0 (2.339)	27.15 (12.798)	0 (4.627)	16735.13 (1958.295)	0 (1857.21)	0.564 (0.098)
NTR	European ancestries	Netherlands	Whole blood	450k	HRC	Genotyping platform, and the first 10 principal components (fixed effects) and two genetic relatedness matrices (random effects)	2920	1917 (65.65)	36.565 (13.02)	45.776 (12.263)	-0.019 (3.689)	36.583 (12.764)	0.002 (3.905)	43.659 (11.334)	0.016 (3.778)	29.693 (14.244)	0.024 (5.356)	19812.83 (2407.52)	9.105 (2184.452)	0.526 (0.085)
Rotterdam Study 2	European ancestries	Netherlands	Whole blood	450k	HRC	4 genetic PCs	470	262 (55.74)	71.009 (3.223)	69.537 (6.157)	0.018 (5.493)	78.104 (5.881)	0.953 (5.228)	65.555 (5.25)	-0.504 (4.583)	76.605 (7.101)	0 (6.566)	26691.34 (2717.675)	295.668 (2715.015)	0.444 (0.115)
Rotterdam Study 3	European ancestries	Netherlands	Whole blood	450k	HRC	4 genetic PCs	1003	557 (55.53)	60.094 (7.407)	60.393 (7.891)	-0.046 (5.138)	66.585 (8.145)	-0.392 (5.353)	58.242 (7.484)	0.21 (4.916)	66.833 (9.094)	0.015 (6.137)	25285.58 (3105.716)	-150.296 (3081.543)	0.392 (0.115)
SABRE	European ancestries	UK	Whole blood	450k	HRC	20 genetic PCs	730	0 (0)	53.482 (7.102)	54.618 (6.756)	-0.047 (3.902)	53.189 (6.624)	-0.068 (4.106)	55.651 (7.618)	0.075 (4.846)	46.935 (7.303)	-0.082 (4.869)	18351.19 (2328.754)	-13.114 (2295.857)	0.56 (0.085)
SAPALDIA	European ancestries	Switzerland	Whole blood	450k	1000G	10 genetic PCs and genotyping array type	930	492 (52.9)	54.672 (11.31)	58.117 (11.803)	0.027 (4.148)	56.636 (10.199)	-0.017 (3.854)	57.098 (9.984)	0.017 (4.717)	48.076 (12.478)	-0.064 (5.194)	19240.9 (2401.57)	20.509 (2257.045)	0.692 (0.083)
SATSA	European ancestries	Sweden	Whole blood	450k	1000G	4 genetic PCs	280	163 (58.21)	68.922 (9.892)	63.909 (10.048)	0.323 (5.861)	61.886 (9.812)	-0.123 (7.043)	70.331 (8.403)	0.129 (5.096)	61.137 (12.574)	0.283 (7.773)	21161.47 (3946.218)	35.105 (3141.47)	0.571 (0.097)
SISTER	European ancestries	USA	Whole blood	450k	Genotype Array (Illumina OncoArray)	2 genetic PCs	2866	2866 (100)	57.077 (8.824)	54.63 (9.92)	0.021 (4.625)	57.058 (8.883)	0.009 (4.361)	47.815 (7.64)	0.018 (3.092)	48.465 (10.766)	0.043 (5.871)	20308.36 (2072.861)	3.115 (1979.752)	0.709 (0.106)
TwinsUK	European ancestries	UK	Whole blood	450k	1000G	20 genetic PCs	496	481 (96.98)	57.85 (10.49)	57.29 (10.690)	0.087 (4.85)	55.513 (9.701)	-0.044 (4.663)	55.183 (8.730)	-0.041 (4.549)	48.654 (11.118)	0.098 (6.477)	17537.82 (2527.099)	49.292 (2478.212)	0.608 (0.126)
YFS	European ancestries	Finland	Whole blood	EPIC	1000G	NA	1402	766 (54.64)	41.539 (5.142)	58.049 (5.502)	0 (3.639)	48.684 (5.852)	0 (4.052)	55.116 (5.573)	0 (3.826)	36.626 (6.872)	0 (5.051)	24052.01 (2668.385)	0 (2646.025)	0.545 (0.069)
ALSPAC ARIES	European ancestries	UK	Buffy coat	450k	HRC	20 genetic PCs	640	640 (100)	47.933 (4.179)	48.065 (5.138)	-0.134 (4.405)	47.99 (5.844)	0.09 (4.802)	45.155 (4.266)	-0.088 (3.578)	40.367 (5.967)	0.044 (5.391)	15685.36 (2321.482)	162.765 (2319.85)	0.518 (0.085)
ARIC	European ancestries	USA	Whole blood	450k	1000G	8 genetic PCs	984	586 (59.55)	60.248 (5.446)	80.093 (8.645)	0.177 (7.134)	63.894 (8.051)	0.038 (6.066)	66.1 (7.437)	0.056 (6.02)	55.69 (8.417)	0.105 (7.14)	29107.57 (4152.382)	94.993 (4143.964)	0.518 (0.104)
MESA*	Hispanic	USA	Whole blood	EPIC	1000G	3 genetic PCs	287	159 (55.4)	58.631 (9.361)	47.586 (8.66)	0.835 (4.522)	56.726 (7.896)	-0.598 (4.261)	58.025 (7.953)	-0.005 (4.068)	49.913 (10.262)	0.796 (6.331)	16878.304 (2778.79)	132.229 (2769.04)	0.487 (0.11)

## Sheet: Table_S2_Cohort_Lambdas
Table S2: Cohort-level genomic inflation. Lambda values are provided for each cohort, separated by analysis group (European-ancestries African American or Hispanic ancestry).
European Ancestries Cohorts			African American Cohorts			Hispanic Ancestry Cohorts
Cohort_Trait	Lambda.PVAL.GC		Cohort_Trait	Lambda.PVAL.GC		Cohort_Trait	Lambda.PVAL.GC
AIRWAVE_Gran	1.00702		ARICb_Gran	1.02068		MESA_HISP_Gran	0.945138
AIRWAVE_GrimAge	0.994877		ARICb_GrimAge	1.00655		MESA_HISP_GrimAge	0.96454
AIRWAVE_Hannum	1.0028		ARICb_Hannum	1.01407		MESA_HISP_Hannum	0.962724
AIRWAVE_IEAA	0.995342		ARICb_IEAA	1.00467		MESA_HISP_IEAA	0.940666
AIRWAVE_PAI1	1.00608		ARICb_PAI1	1.00842		MESA_HISP_PAI1	0.97229
AIRWAVE_PhenoAge	0.998135		ARICb_PhenoAge	1.01595		MESA_HISP_PhenoAge	0.937099
ARICw_Gran	0.992555		BHS_Gran	1.04408
ARICw_GrimAge	1.00374		BHS_GrimAge	1.05181
ARICw_Hannum	0.993019		BHS_Hannum	0.933542
ARICw_IEAA	1.0014		BHS_IEAA	0.995342
ARICw_PAI1	0.988848		BHS_PAI1	0.9907
ARICw_PhenoAge	1.00795		BHS_PhenoAge	0.978246
ARIES_Gran	1.00467		GENOA_Gran	0.988848
ARIES_GrimAge	0.992555		GENOA_GrimAge	1.01171
ARIES_Hannum	0.999534		GENOA_Hannum	1.0136
ARIES_IEAA	1.02116		GENOA_IEAA	1.00047
ARIES_PAI1	0.989311		GENOA_PAI1	1.02733
ARIES_PhenoAge	1.00421		GENOA_PhenoAge	1.00889
BHS_Gran	1.06445		GTP_Gran	1.00608
BHS_GrimAge	1.05132		GTP_GrimAge	1.00421
BHS_Hannum	1.07082		GTP_Hannum	0.992555
BHS_IEAA	0.985151		GTP_IEAA	0.999534
BHS_PAI1	1.0552		GTP_PAI1	1.00327
BHS_PhenoAge	1.04746		GTP_PhenoAge	1.01595
BiB_Gran	0.996273		JHS_Gran	0.986074
BiB_GrimAge	0.998601		JHS_GrimAge	0.993948
BiB_Hannum	0.968182		JHS_Hannum	0.998135
BiB_IEAA	0.996273		JHS_IEAA	1.00093
BiB_PAI1	0.996273		JHS_PAI1	0.997204
BiB_PhenoAge	0.987923		JHS_PhenoAge	0.998135
BLSA_Gran	1.02828		MESA_AA_Gran	0.998135
BLSA_GrimAge	1.02353		MESA_AA_GrimAge	1.00421
BLSA_Hannum	1.024		MESA_AA_Hannum	1.00889
BLSA_IEAA	1.04408		MESA_AA_IEAA	0.999067
BLSA_PAI1	1.01737		MESA_AA_PAI1	1.00467
BLSA_PhenoAge	1.04072		MESA_AA_PhenoAge	1.00374
DTR_Gran	0.996738		NIAAA_Gran	0.996738
DTR_GrimAge	0.995807		NIAAA_GrimAge	0.992091
DTR_Hannum	0.999534		NIAAA_Hannum	1.00749
DTR_IEAA	0.998135		NIAAA_IEAA	0.987461
DTR_PAI1	1.00936		NIAAA_PAI1	1.02021
DTR_PhenoAge	0.978705		NIAAA_PhenoAge	0.992091
EstBB_Gran	0.993948
EstBB_GrimAge	0.993019
EstBB_Hannum	1.01595
EstBB_IEAA	0.993484
EstBB_PAI1	1.00467
EstBB_PhenoAge	1.00702
FHS_Gran	1.01454
FHS_GrimAge	1.01548
FHS_Hannum	1.00889
FHS_IEAA	1.00655
FHS_PAI1	1.00421
FHS_PhenoAge	1.01643
FTC_Gran	1.0014
FTC_GrimAge	1.0014
FTC_Hannum	1.00936
FTC_IEAA	1.00749
FTC_PAI1	1.00702
FTC_PhenoAge	1.00608
GOLDN_Gran	0.886882
GOLDN_GrimAge	0.946482
GOLDN_Hannum	0.855589
GOLDN_IEAA	0.869447
GOLDN_PAI1	0.887739
GOLDN_PhenoAge	0.87156
GS_w1_Gran	1.04746
GS_w1_GrimAge	1.04746
GS_w1_Hannum	1.05
GS_w1_IEAA	1.04746
GS_w1_PAI1	1.04746
GS_w1_PhenoAge	1.04746
GS_w3_Gran	1
GS_w3_GrimAge	1
GS_w3_Hannum	1
GS_w3_IEAA	1
GS_w3_PAI1	1
GS_w3_PhenoAge	1
InChianti_Gran	1.04216
InChianti_GrimAge	1.01077
InChianti_Hannum	1.00421
InChianti_IEAA	0.985151
InChianti_PAI1	1.01548
InChianti_PhenoAge	1.03162
KORA_Gran	1.00983
KORA_GrimAge	0.994413
KORA_Hannum	0.998601
KORA_IEAA	0.998135
KORA_PAI1	1.00889
KORA_PhenoAge	1.00608
LBC21_Gran	0.999067
LBC21_GrimAge	1.00421
LBC21_Hannum	1.00233
LBC21_IEAA	1.00374
LBC21_PAI1	1.00561
LBC21_PhenoAge	0.994877
LBC36_Gran	1.00561
LBC36_GrimAge	1.00187
LBC36_Hannum	0.987923
LBC36_IEAA	1.00889
LBC36_PAI1	1.0259
LBC36_PhenoAge	1.00936
MCCS_Gran	0.982845
MCCS_GrimAge	1.05132
MCCS_Hannum	1.00467
MCCS_IEAA	1.00047
MCCS_PAI1	1.02305
MCCS_PhenoAge	1.01784
MESA_EA_Gran	1.00795
MESA_EA_GrimAge	1.01832
MESA_EA_Hannum	1.01643
MESA_EA_IEAA	0.980084
MESA_EA_PAI1	1.00655
MESA_EA_PhenoAge	1.00749
NIAAA_Gran	0.985151
NIAAA_GrimAge	1.01595
NIAAA_Hannum	0.993019
NIAAA_IEAA	0.999067
NIAAA_PAI1	0.985613
NIAAA_PhenoAge	1.00889
NTR_Gran	0.991628
NTR_GrimAge	1.01077
NTR_Hannum	1.00233
NTR_IEAA	1.00374
NTR_PAI1	1.01171
NTR_PhenoAge	1.00374
RS2_Gran	1.03401
RS2_GrimAge	1.02638
RS2_Hannum	1.00047
RS2_IEAA	1.0259
RS2_PAI1	1.01643
RS2_PhenoAge	1.01171
RS3_Gran	1.00795
RS3_GrimAge	1.0221
RS3_Hannum	1.0136
RS3_IEAA	1.03114
RS3_PAI1	1.02258
RS3_PhenoAge	0.995807
SABRE_Gran	0.988848
SABRE_GrimAge	1.00795
SABRE_Hannum	0.997204
SABRE_IEAA	1.00047
SABRE_PAI1	1.0103
SABRE_PhenoAge	1.01595
SAPALDIA_Gran	1.0221
SAPALDIA_GrimAge	1.0103
SAPALDIA_Hannum	1.00421
SAPALDIA_IEAA	1.01407
SAPALDIA_PAI1	0.998135
SAPALDIA_PhenoAge	1.00983
SATSA_Gran	1
SATSA_GrimAge	0.991628
SATSA_Hannum	0.993019
SATSA_IEAA	0.986998
SATSA_PAI1	0.986536
SATSA_PhenoAge	0.981004
Sister_Gran	1.00421
Sister_GrimAge	1.00047
Sister_Hannum	1.03066
Sister_IEAA	1.03066
Sister_PAI1	1.01784
Sister_PhenoAge	1.02638
TwinsUK_Gran	0.998135
TwinsUK_GrimAge	1.00842
TwinsUK_Hannum	0.994877
TwinsUK_IEAA	0.986998
TwinsUK_PAI1	1.00421
TwinsUK_PhenoAge	0.9907
YFS_Gran	1.00749
YFS_GrimAge	1.02495
YFS_Hannum	1.0103
YFS_IEAA	1.02828
YFS_PAI1	1.01784
YFS_PhenoAge	1.00795

## Sheet: Table_S3_Phenotypic_Correlation
Table S3: Pearson correlation matrix of age acceleration measures across the two sets of Generation Scotland (Set 1 correlations below the diagonal; Set 2 correlations above the diagonal).
	Hannum	IEAA	PhenoAge	GrimAge	PAI1	Gran
Hannum		0.36	0.48	0.31	0.2	0.36
IEAA	0.36		0.41	0.11	0.08	0
PhenoAge	0.44	0.36		0.4	0.28	0.3
GrimAge	0.3	0.14	0.36		0.44	0.22
PAI1	0.24	0.13	0.27	0.46		0.09
Gran	0.2	0	0.26	0.21	0.11

## Sheet: Table_S4_Significant_SNPs
Table S4: Independent SNP-level GWAS results. Data for independently-associated SNPs are provided for each predictor.
Column names: refA (effect allele), freq (effect allele frequency), b/se/p (effect size, standard error, and p-value from the original GWAS), n (estimated effective sample size), freq geno (effect allele frequency in the reference sample), bJ/bJ_SE,pJ (effect size, standard error, and p-value from the joint analysis of all of the selected SNPs), LD_r (linkage disequilibrium correlation between th…
Ethnicity	Trait	rsID	Chr	bp	refA	freq	b	se	p	n	I2	Direction	NCohort	freq_geno	bJ	bJ_se	pJ	LD_r
European ancestry	Granulocyte Proportions	rs72652934	4	74969414	A	0.3672	0.0041	0.0007	4.70898e-09	34083.6	12.0525	+-+?+-++--+++-+-+?+-+-+-++?-	25	0.368017	0.0041	0.000700342	4.79072e-09	0
European ancestry	Granulocyte Proportions	rs8070454	17	38160754	T	0.3898	0.0061	0.0007	2.92598e-18	33254.2	13.836	+-+-+++++++++++++?+-++-+++++	27	0.394413	0.0061	0.000700788	3.19025e-18	0
European ancestry	GrimAgeAccel	rs887466	6	31143511	A	0.3815	-0.1928	0.031	4.99203e-10	30993.1	1.26637	--+++--+-----+-????------+--	24	0.323673	-0.1928	0.0310188	5.11362e-10	0
European ancestry	GrimAgeAccel	rs9386796	6	109618704	T	0.4597	0.1983	0.0294	1.53135e-11	32730.8	35.8421	++--+++++++++++++?++++++++++	27	0.476117	0.1983	0.02942	1.5804e-11	0
European ancestry	GrimAgeAccel	rs17094148	10	101280279	G	0.2933	0.18	0.0323	2.50741e-08	32508.5	0	---?------+------?+--++-----	26	0.284218	0.18	0.0323149	2.54475e-08	0
European ancestry	GrimAgeAccel	rs1045929	17	38175426	T	0.3913	0.1735	0.0307	1.59085e-08	31313.5	6.98021	+-+-++-+++?++-+++?+-+++++-++	26	0.394413	0.1735	0.0307152	1.61688e-08	0
European ancestry	HannumAgeAccel	rs93059	4	103468518	A	0.4402	0.1804	0.0303	2.61994e-09	29876	36.2545	+-+-?+++++++++++-??+++++++?-	24	0.427584	0.1804	0.0303175	2.67544e-09	0
European ancestry	HannumAgeAccel	rs3093956	6	31426967	C	0.1858	0.2428	0.0396	8.71567e-10	28488.3	12.642	-+--?-++--+--++???-----+-+??	22	0.213268	0.2428	0.0396254	8.93384e-10	0
European ancestry	HannumAgeAccel	rs111731678	7	130418744	A	0.1939	-0.2266	0.0398	1.24485e-08	27299.8	37.9817	--+??----------???-+-----+?-	22	0.17905	-0.2266	0.0398229	1.26895e-08	0
European ancestry	HannumAgeAccel	rs10508861	10	38064069	A	0.2505	0.2521	0.0351	6.85302e-13	29204.3	38.2612	+++??++++-+++++++??-++++++?-	23	0.257542	0.2878	0.0353331	3.78276e-16	-0.125813
European ancestry	HannumAgeAccel	rs117932856	10	38164764	A	0.04	0.7878	0.0912	5.71266e-18	21113.4	18.4265	++???+??+++++++++?+?+++++??-	19	0.0376397	0.867864	0.0918861	3.55408e-21	0
European ancestry	HannumAgeAccel	rs4838595	10	49675247	T	0.1217	-0.2576	0.0453	1.29643e-08	30819.1	0	---??----------+-?---------+	25	0.125489	-0.2576	0.045323	1.31854e-08	0
European ancestry	HannumAgeAccel	rs941997	10	98046836	T	0.2193	-0.3481	0.0363	8.84857e-22	29904.5	43.5014	+++??+-++++++-+++?++++++++?+	24	0.212151	-0.3481	0.0363552	1.01876e-21	0
European ancestry	HannumAgeAccel	rs12417758	11	66076360	C	0.4539	0.2093	0.0304	5.7841e-12	29493.7	0	---??--+---------?-------+?-	24	0.457682	0.2093	0.0304239	6.00803e-12	0
European ancestry	HannumAgeAccel	rs34970912	16	73068163	G	0.0352	0.5213	0.0939	2.82985e-08	22568.7	2.98326	--+??+??-------?-???-----???	17	0.0342179	0.5213	0.093962	2.88978e-08	0
European ancestry	IEAA	rs2038903	1	8916517	T	0.4454	-0.1922	0.0304	2.57584e-10	31632	0	---+------+---------------?-	27	0.444204	-0.1922	0.0304187	2.64153e-10	0
European ancestry	IEAA	rs12043492	1	39457006	T	0.4212	0.2166	0.0313	4.51236e-12	30224.6	11.3758	+++?-+++++++++++++-+++++++?+	26	0.42074	0.2166	0.0313243	4.68635e-12	0
European ancestry	IEAA	rs2275558	1	164529120	A	0.2212	-0.2335	0.0402	6.3051e-09	25937.5	1.93675	---?+-----+---+???-?-+-+--??	21	0.223115	-0.22546	0.0402365	2.1024e-08	-0.0259417
European ancestry	IEAA	rs6687517	1	169622061	C	0.4798	0.2615	0.0303	6.11575e-18	31478.2	27.8957	---?----------------------?-	26	0.486522	0.257496	0.0303438	2.1393e-17	0
European ancestry	IEAA	rs7550821	1	208029947	T	0.2441	-0.2551	0.035	3.13259e-13	31934.7	41.1685	---++-------------?------+--	27	0.238897	-0.2551	0.0350286	3.27373e-13	0
European ancestry	IEAA	rs1726672	1	236519502	T	0.3036	-0.2038	0.0329	5.84596e-10	31555.3	37.3385	---?--++----------?++----+?+	25	0.285824	-0.2038	0.0329195	5.98354e-10	0
European ancestry	IEAA	rs4832646	2	16702399	C	0.2613	-0.2476	0.0348	1.11959e-12	30879.9	27.9788	---?-+-+-----+-----------+?-	26	0.269344	-0.2476	0.0348279	1.1669e-12	0
European ancestry	IEAA	rs79111787	3	47715545	C	0.0322	0.9076	0.1412	1.29496e-10	11596.3	6.59194	--??????--?--????-????-?????	8	0.0204609	0.9076	0.141445	1.39335e-10	0
European ancestry	IEAA	rs2492286	3	128336298	T	0.1519	0.2808	0.0428	5.35387e-11	30595	44.495	-++?-++++++++-+++++-+--++-?+	26	0.151327	0.2808	0.0428294	5.51798e-11	0
European ancestry	IEAA	rs1047210	3	160154258	C	0.4751	0.1872	0.0301	4.99476e-10	31961.9	25.8985	--++?--+--+--------------+--	27	0.474441	0.1872	0.0301177	5.11268e-10	0
European ancestry	IEAA	rs144317085	4	105806108	T	0.0388	-0.5136	0.0831	6.38967e-10	28036	6.47849	+++?+++?+++++-+++?+?+++-+?++	23	0.0343575	-0.5136	0.0831551	6.55759e-10	0
European ancestry	IEAA	rs2736100	5	1286516	A	0.4977	-0.2024	0.0305	3.22167e-11	31046.1	58.648	--++---+-+-----????+--------	24	0.501885	-0.2024	0.0305211	3.32358e-11	0
European ancestry	IEAA	rs10949481	6	18121029	T	0.0532	-1.0823	0.0699	4.48065e-54	29138.8	73.2399	+++?+++?+++++?+++?+?+++++?++	22	0.0494413	-0.956683	0.0714569	7.08279e-41	-0.192384
European ancestry	IEAA	rs10949483	6	18122506	A	0.392	0.3697	0.0314	5.32159e-32	30629.7	29.5878	+++??+++++-++++++?+-++++++++	25	0.394553	0.295633	0.0320483	2.84578e-20	0.0225354
European ancestry	IEAA	rs10447389	6	25642577	A	0.2687	-0.2764	0.034	4.31379e-16	31763.5	25.8468	-------+-----+---??+--------	26	0.268855	-0.314027	0.0343453	6.06131e-20	0.142701
European ancestry	IEAA	rs28780071	6	29922667	T	0.3313	0.2035	0.0346	4.06558e-09	27226.9	1.16521	++-+?++-++?++-+???+-+??-+-?+	20	0.301397	0.245704	0.0349277	1.99781e-12	0
European ancestry	IEAA	rs12666349	7	31728180	C	0.1972	-0.2548	0.0436	5.09508e-09	23991.2	0	-++??+?++++++++++?+-+++-++?-	23	0.204749	-0.2548	0.0436301	5.21999e-09	0
European ancestry	IEAA	rs55637147	11	57111396	C	0.4057	-0.2404	0.0318	4.0385e-14	29597.2	3.53967	+++??++++++++++++?+++++++-?+	24	0.405517	-0.2404	0.0318302	4.26694e-14	0
European ancestry	IEAA	rs10735418	12	107343376	C	0.3722	-0.1954	0.0321	1.14883e-09	29992.3	0	+++?++++++-++++++?+++++-+-?+	25	0.367388	-0.1954	0.0321193	1.17534e-09	0
European ancestry	IEAA	rs12903325	15	50353277	G	0.2404	0.2216	0.0357	5.39085e-10	31028.3	8.81459	---?+-----+---+--??---++----	25	0.243366	0.2216	0.0357216	5.52097e-10	0
European ancestry	IEAA	rs34003787	16	73071381	T	0.0862	0.3239	0.0581	2.47713e-08	27161.1	5.54291	+++?+-+--+-++++++?+?+++-++??	23	0.0886872	0.3239	0.0581322	2.5214e-08	0
European ancestry	IEAA	rs954794	18	42081925	A	0.1419	0.265	0.0439	1.57545e-09	30774.4	38.7855	+++-++-+++++++-++??-+--++-+-	26	0.151676	0.265	0.0439253	1.6097e-09	0
European ancestry	IEAA	rs57941717	21	38374179	T	0.2528	0.2908	0.0357	3.77224e-16	29966.9	25.6275	++-?+-+++++++-+++?-++-+++-?+	25	0.263198	0.2908	0.0357389	4.05893e-16	0
European ancestry	IEAA	rs75243280	22	17601466	C	0.3314	0.2323	0.0339	7.25666e-12	28347.7	0	---?------------+?-+-----+??	24	0.339525	0.2323	0.0339275	7.54361e-12	0
European ancestry	PAI1 Levels	rs74921670	1	19389542	A	0.0182	634.602	85.1356	9.05436e-14	-54.2375	26.649	+++?????+??++?+?++??+?+++?+?	14	0.0159916	0	0	1	0
European ancestry	PAI1 Levels	rs79529098	4	143499822	G	0.0499	-412.114	50.72	4.4636e-16	-64.6752	4.78206	+++?++??++-++?++??+?+-+++??+	19	0.0527933	0	0	1	0
European ancestry	PAI1 Levels	rs3800932	7	2248836	T	0.0212	544.973	86.5459	3.03607e-10	-38.3807	0	+-+?????++?+++??????+?+?+???	11	0.0177374	0	0	1	0
European ancestry	PAI1 Levels	rs11608629	12	52971299	T	0.0381	-590.406	58.1786	3.37654e-24	-101.646	21.5298	---??-?------?--+?+?-----??-	20	0.037919	0	0	1	0
European ancestry	PAI1 Levels	rs56173861	22	50591470	A	0.0388	421.813	55.1122	1.95268e-14	-57.2079	33.2644	+++?+-??+++++++++?+?+++++??+	21	0.0374302	0	0	1	0
European ancestry	PhenoAgeAccel	rs752223	1	60433076	A	0.0818	-0.5602	0.072	7.22067e-15	28860.5	62.7441	---?---?-----++---??------?-	23	0.0857542	-0.5602	0.0720742	7.69261e-15	0
European ancestry	PhenoAgeAccel	rs678553	1	236525447	C	0.3108	-0.3265	0.0412	2.28592e-15	30907.6	63.438	+++?++-+++++++-+++-+++++++??	25	0.293575	-0.3265	0.0412412	2.43611e-15	0
European ancestry	PhenoAgeAccel	rs62114564	2	16706080	T	0.2603	-0.2379	0.0435	4.5267e-08	30877.3	37.7413	-+-?-+-------+-+---+-+--++?+	26	0.269483	-0.2379	0.0435204	4.59249e-08	0
European ancestry	PhenoAgeAccel	rs4294009	6	18106076	G	0.3883	0.3359	0.0393	1.26248e-17	30622.6	50.4136	---?--+--+-------?----------	26	0.396439	0.28703	0.0397787	5.36684e-13	-0.194152
European ancestry	PhenoAgeAccel	rs75407001	6	18120293	T	0.0488	-1.1184	0.1172	1.39212e-21	17570.6	49.6637	-?-??-??--?--?-?????----????	12	0.0492318	-0.99234	0.118792	6.62027e-17	0
European ancestry	PhenoAgeAccel	rs1990053	7	44925896	A	0.4231	0.2573	0.0384	2.07678e-11	31242	6.65614	++---++++-+++++--?++++++++++	27	0.421508	0.2573	0.038427	2.14468e-11	0
European ancestry	PhenoAgeAccel	rs11253338	10	759559	T	0.184	0.2846	0.0494	8.35509e-09	30699.9	0	+++?+-+-+++++++++??++-++++?+	24	0.190642	0.2846	0.0494259	8.50581e-09	0
European ancestry	PhenoAgeAccel	rs11190127	10	101271982	A	0.3786	0.2484	0.0397	3.92637e-10	30330.2	15.2931	---+-++-++-++++++?++++++++??	25	0.36655	0.2484	0.039725	4.02653e-10	0
European ancestry	PhenoAgeAccel	rs73028070	11	122681835	A	0.0786	-0.4329	0.0768	1.73321e-08	26330.2	0	---?+------------?+?+-----??	23	0.0830307	-0.4329	0.0768449	1.76663e-08	0
European ancestry	PhenoAgeAccel	rs3829957	17	3378876	T	0.1974	-0.3796	0.0482	3.39332e-15	30531.4	32.3181	---?-------------??----+----	25	0.188897	-0.3796	0.0482481	3.61336e-15	0
European ancestry	PhenoAgeAccel	rs116853700	17	55466295	A	0.0425	0.5517	0.0976	1.5798e-08	29017.7	22.1501	+++?+++++++++?++-?+?++--+??+	22	0.0428771	0.5517	0.097652	1.60773e-08	0
European ancestry	PhenoAgeAccel	rs7228835	18	41969071	C	0.1217	-0.5144	0.061	3.37529e-17	28241.3	14.9031	---?------------+?-?------?-	24	0.116899	-0.5144	0.0610757	3.69042e-17	0
African American	Granulocyte Proportions	rs74117900	1	111151528	C	0.7767	0.0182	0.0031	4.33259e-09	5394.72	47.8011	-??+---	5	0.770289	0.0157767	0.00312586	4.48437e-07	-0.108977
African American	Granulocyte Proportions	rs4659238	1	120366055	G	0.8629	-0.0329	0.004	1.95191e-16	4713.07	0	+??+++?	4	0.852839	-0.0308183	0.00404925	2.72262e-14	0
African American	Granulocyte Proportions	rs11579366	1	145562293	G	0.8082	-0.0223	0.0034	5.42339e-11	5006.86	0	+??++++	5	0.811041	-0.142695	0.00481187	2.94326e-193	0.311376
African American	Granulocyte Proportions	rs11239931	1	146568955	G	0.7468	-0.0229	0.0033	3.93786e-12	4346.48	0	+??+++?	4	0.76907	-0.157236	0.00504996	7.82079e-213	0.420212
African American	Granulocyte Proportions	rs3737843	1	147087721	T	0.9106	-0.0323	0.0049	4.34418e-11	4586.29	0	+??++??	3	0.915535	-0.306463	0.0089146	5.43523e-259	-0.393041
African American	Granulocyte Proportions	rs3118123	1	150163390	T	0.3699	0.0161	0.0027	2.47705e-09	5290.19	17.4066	+??++++	5	0.361024	-0.119144	0.00418521	2.93268e-178	-0.414136
African American	Granulocyte Proportions	rs12122920	1	151588735	G	0.8874	-0.0275	0.0044	4.10453e-10	4638.83	0	+??+++?	4	0.891675	0.267763	0.00810119	1.44421e-239	0.446225
African American	Granulocyte Proportions	rs61815701	1	152887412	G	0.9109	-0.0262	0.0047	2.48287e-08	5016.26	0	+??+++?	4	0.911355	0.218232	0.00751165	1.43187e-185	0.456405
African American	Granulocyte Proportions	rs4971072	1	155273869	G	0.8641	-0.0354	0.004	8.75193e-19	4737.91	87.4348	+-?+++?	5	0.867816	0.290818	0.0084879	2.83008e-257	-0.377317
African American	Granulocyte Proportions	rs2779157	1	157527250	T	0.1451	0.0373	0.0037	6.6985e-24	5227	0	+??+++?	4	0.142982	0.0934748	0.00491376	1.09804e-80	-0.331968
African American	Granulocyte Proportions	rs10489844	1	158728389	C	0.9366	-0.0572	0.0055	2.47933e-25	4929.6	41.1938	+??++??	3	0.93713	-0.045112	0.00646737	3.05163e-12	0.357066
African American	Granulocyte Proportions	rs856046	1	158987941	A	0.8437	-0.0574	0.0039	4.94432e-49	4295.08	58.8872	-??---?	4	0.856322	-0.0605849	0.00504439	3.13497e-33	-0.605146
African American	Granulocyte Proportions	rs2814778	1	159174683	T	0.1893	0.0658	0.0034	1.92535e-83	4726.25	69.5956	+??+++?	4	0.179206	0.312041	0.0095807	1.10109e-232	-0.479984
African American	Granulocyte Proportions	rs2262422	1	159223787	G	0.9584	-0.0664	0.0066	8.2489e-24	5109.24	20.0852	+?+++??	4	0.959073	-0.0985931	0.00824999	6.43853e-33	-0.00349509
African American	Granulocyte Proportions	rs56256237	1	159237950	C	0.9622	-0.0504	0.0067	5.37847e-14	5485.74	0	+?+++??	4	0.962208	-0.0746857	0.00799726	9.73289e-21	-0.0469589
African American	Granulocyte Proportions	rs61828213	1	159247238	G	0.9614	-0.0511	0.0063	5.0159e-16	6077.75	49.8244	+?+++??	4	0.964124	-0.0709541	0.00698875	3.22606e-24	-0.169967
African American	Granulocyte Proportions	NA	1	159302084	G	0.5236	0.0248	0.0026	1.44967e-21	5275.42	21.7374	-??----	5	0.552247	0.0234713	0.00290386	6.3303e-16	0.149726
African American	Granulocyte Proportions	rs2808661	1	159558258	A	0.0331	0.058	0.0067	4.85549e-18	6223.46	0	+?+++??	4	0.0339603	0.0710224	0.00742262	1.086e-21	0.0706564
African American	Granulocyte Proportions	rs10494329	1	159564045	C	0.8557	-0.0308	0.0039	2.84699e-15	4755.93	0	-??--??	3	0.857541	-0.0264872	0.00450825	4.22141e-09	0.0947868
African American	Granulocyte Proportions	rs72633672	1	159608855	A	0.9672	-0.0503	0.0079	1.9265e-10	4530.04	58.512	-?---??	4	0.972483	-0.0426944	0.00855591	6.0364e-07	0.181126
African American	Granulocyte Proportions	rs1934073	1	159936733	T	0.8817	-0.0528	0.0048	3.82132e-28	3644.72	0	-??---?	4	0.881052	-0.0471188	0.00557236	2.77192e-17	-0.177505
African American	Granulocyte Proportions	rs6692257	1	160046447	G	0.0648	0.0581	0.0052	5.52338e-29	5397.37	31.1769	-?---??	4	0.0625218	0.0651673	0.00590713	2.67934e-28	0.00834008
African American	Granulocyte Proportions	rs11265317	1	160053342	C	0.9719	-0.0519	0.0078	2.85531e-11	5401.79	23.3716	+?+++??	4	0.973703	-0.0449421	0.00845554	1.06596e-07	0.0508402
African American	Granulocyte Proportions	rs12567563	1	160908841	T	0.8642	-0.0248	0.0041	1.45946e-09	4550.46	43.7649	-?----?	5	0.863462	-0.0207578	0.00419409	7.44855e-07	-0.0197074
African American	Granulocyte Proportions	rs10799939	1	163590534	T	0.7857	-0.0197	0.0035	1.81708e-08	4355.69	0	??-----	5	0.816614	-0.0259453	0.00352583	1.85829e-13	0.0255276
African American	Granulocyte Proportions	rs10733045	1	165597311	G	0.8865	-0.0252	0.0043	4.61572e-09	4829.71	0	+??+++?	4	0.891153	0.242838	0.0073031	1.95363e-242	0
African American	Granulocyte Proportions	rs187557084	8	39138304	T	0.9876	0.0753	0.0118	1.75527e-10	5266.11	75.8045	+???+??	2	0.988854	0.0753	0.0118444	2.05165e-10	0
African American	GrimAgeAccel	rs114389936	2	138190246	C	0.9813	2.2558	0.396	1.22317e-08	4425.97	0	-???-??	2	0.980843	2.2558	0.397404	1.37613e-08	0
African American	GrimAgeAccel	rs190545385	2	158334970	G	0.9727	1.6839	0.2775	1.29426e-09	6236.8	40.012	-?---??	4	0.977011	1.6839	0.278296	1.44167e-09	0
African American	GrimAgeAccel	rs78131239	3	37428861	C	0.9611	-2.2971	0.2416	1.94617e-21	5788.27	47.479	-?---??	4	0.962905	-2.2971	0.243459	3.89952e-21	0
African American	GrimAgeAccel	rs9853301	3	191520086	G	0.9495	1.1957	0.2054	5.83832e-09	6307.7	0	-?---??	4	0.953152	1.1957	0.205935	6.39038e-09	0
African American	GrimAgeAccel	rs116270959	5	55799978	C	0.971	1.5009	0.2592	7.01733e-09	6747.47	0	-?---??	4	0.971613	1.5009	0.259824	7.62246e-09	0
African American	GrimAgeAccel	rs2858830	6	116776499	G	0.6305	-0.6412	0.102	3.25175e-10	5253.45	32.3296	+??++++	5	0.629223	-0.6412	0.102373	3.7678e-10	0
African American	GrimAgeAccel	rs3778401	6	166979046	T	0.3982	-0.5626	0.0921	1.00523e-09	6273.9	26.4706	-?-----	6	0.396378	-0.446666	0.0945727	2.32401e-06	0.239404
African American	GrimAgeAccel	rs7744326	6	166997177	C	0.7613	-0.8139	0.1177	4.67737e-12	5048.32	0	+??++?-	4	0.749913	-0.691103	0.121069	1.1409e-08	0
African American	GrimAgeAccel	rs1114790	9	17748811	A	0.9265	-1.0232	0.1797	1.24145e-08	5801.53	0	-?---??	4	0.926506	-1.0232	0.180186	1.35819e-08	0
African American	GrimAgeAccel	rs28364559	15	42706287	T	0.8228	1.0803	0.1229	1.49463e-18	5748.19	71.7275	++++++?	6	0.816789	1.0803	0.123713	2.49468e-18	0
African American	GrimAgeAccel	rs2227341	19	16999700	G	0.8216	-1.3482	0.1307	6.01398e-25	5017.43	67.4097	+?+++-+	6	0.837339	-1.3482	0.132066	1.81549e-24	0
African American	HannumAgeAccel	rs12023577	1	63902431	A	0.9873	2.2359	0.3732	2.08353e-09	5707.36	0	+?+?+??	3	0.987287	2.2359	0.374339	2.33035e-09	0
African American	HannumAgeAccel	rs9332539	1	169539711	T	0.8952	-1.2069	0.1338	1.87782e-19	5890.34	0	+?++++?	5	0.895855	-1.2069	0.13471	3.26837e-19	0
African American	HannumAgeAccel	rs80254053	5	35098300	G	0.9402	1.0039	0.177	1.41345e-08	5661.96	0	-?---??	4	0.940961	1.0039	0.177487	1.54757e-08	0
African American	HannumAgeAccel	rs35966646	7	117601662	T	0.942	-0.9716	0.1769	3.96579e-08	5836.05	0	-?----?	5	0.940613	-0.9716	0.177341	4.28473e-08	0
African American	HannumAgeAccel	rs7019218	9	6406136	T	0.8724	-0.9633	0.1215	2.21996e-15	6040.53	12.6447	+?++++?	5	0.866249	-0.869443	0.123015	1.57404e-12	0.141661
African American	HannumAgeAccel	rs111520934	9	6446119	A	0.9317	-1.1984	0.1929	5.21331e-10	4197.45	61.1248	??----?	4	0.88976	-1.01203	0.195157	2.15213e-07	0.020732
African American	HannumAgeAccel	rs73394299	9	6502429	T	0.9282	-1.1955	0.1913	4.12173e-10	4073.66	58.7799	??++++?	4	0.987983	-1.13998	0.192284	3.0545e-09	0
African American	HannumAgeAccel	rs76910421	11	18171366	C	0.9762	1.4411	0.2595	2.80211e-08	6379.72	0	-?---??	4	0.979624	1.4411	0.260106	3.0173e-08	0
African American	HannumAgeAccel	rs145225118	15	89201407	G	0.9735	-1.5447	0.2727	1.47483e-08	5196.09	0	+?+++??	4	0.971613	-1.5447	0.273515	1.62705e-08	0
African American	HannumAgeAccel	rs115449386	17	5688740	A	0.8714	-0.7131	0.1285	2.86625e-08	5389.64	0	-?----?	5	0.870603	-0.7131	0.128855	3.12759e-08	0
African American	HannumAgeAccel	rs113731242	22	41774314	A	0.9411	1.0208	0.1791	1.20082e-08	5608.48	0	+?+++??	4	0.933995	1.0208	0.179602	1.31829e-08	0
African American	IEAA	rs77101500	1	91197209	G	0.975	1.6655	0.2878	7.16525e-09	6329.16	0	-?---??	4	0.976315	1.6655	0.288538	7.82392e-09	0
African American	IEAA	rs75462778	3	74460247	T	0.9617	-1.5292	0.2438	3.55629e-10	5828.31	0	-?---??	4	0.963776	-1.5292	0.244601	4.05687e-10	0
African American	IEAA	rs1126828	3	128344786	G	0.8505	-0.9645	0.1293	8.69195e-14	5987.39	51.7762	+?+++??	4	0.846395	-0.9645	0.129889	1.12279e-13	0
African American	IEAA	rs73724422	6	18124230	T	0.9314	1.8143	0.1842	6.88036e-23	5828.55	58.6663	+?+++??	4	0.932602	1.8143	0.185711	1.5223e-22	0
African American	IEAA	rs182426527	6	84436320	T	0.9882	-2.6213	0.4606	1.26257e-08	5160.45	76.2018	+???+??	2	0.987635	-2.6213	0.461999	1.39643e-08	0
African American	IEAA	rs2256816	8	73590996	G	0.7353	-0.5689	0.1037	4.11097e-08	6107.39	52.7075	+?+++?-	5	0.741379	-0.5689	0.103947	4.42491e-08	0
African American	IEAA	NA	17	27369064	C	0.9848	-4.3634	0.4343	9.47335e-24	4449.15	0	+??++??	3	0.985371	-4.30989	0.439704	1.106e-22	-0.0186633
African American	IEAA	rs7211375	17	27371788	G	0.9766	-3.3949	0.3394	1.4837e-23	4780.05	0	+?+++??	4	0.976489	-2.52181	0.372165	1.23492e-11	0.408399
African American	IEAA	rs111619531	17	27392148	T	0.9713	-3.0135	0.2916	4.92679e-25	5312.78	68.2372	-?---??	4	0.977186	-2.06996	0.319781	9.60448e-11	0
African American	PAI1 Levels	rs115747918	1	120266026	C	0.9566	-736.608	122.541	1.84272e-09	5541.46	0	+?+++??	4	0.953326	-736.608	122.929	2.07108e-09	0
African American	PAI1 Levels	rs143805958	1	222397756	G	0.9815	1345.21	230.838	5.62657e-09	3560.21	0	-?-????	2	0.982236	1345.21	231.904	6.60365e-09	0
African American	PAI1 Levels	rs114260808	2	21591438	C	0.9874	1176.21	205.184	9.89977e-09	6605.6	14.4568	-???-??	2	0.987635	1176.21	205.679	1.07366e-08	0
African American	PAI1 Levels	rs56791201	2	57701660	T	0.265	-304.519	53.1382	1.0002e-08	6289.47	0	-?-----	6	0.264368	-304.519	53.2725	1.08905e-08	0
African American	PAI1 Levels	rs76344745	4	143633739	G	0.8687	519.241	71.9021	5.14189e-13	5844.56	36.4373	-?---+?	5	0.873041	519.241	72.216	6.47433e-13	0
African American	PAI1 Levels	rs7738206	6	167003696	T	0.8105	-387.531	60.3707	1.37e-10	6170.47	0	-?---?-	5	0.804772	-387.531	60.5671	1.57034e-10	0
African American	PAI1 Levels	rs1637750	7	2227811	G	0.3616	296.572	49.4218	1.96314e-09	6130.88	3.66089	-?---?+	5	0.358412	246.756	49.7982	7.22879e-07	-0.113885
African American	PAI1 Levels	rs77610730	7	2299301	G	0.9819	-2268.75	206.696	4.97022e-28	4459.23	63.086	+?+++??	4	0.986938	-2167.47	210.442	7.07325e-25	0
African American	PAI1 Levels	rs114111025	9	7053666	A	0.9419	604.162	102.145	3.32385e-09	6054.91	0	+?+++??	4	0.941135	604.162	102.431	3.67447e-09	0
African American	PAI1 Levels	rs11793208	9	34194054	G	0.8942	430.389	77.9408	3.35177e-08	6019.79	0	-?----?	5	0.895333	430.389	78.1315	3.61873e-08	0
African American	PAI1 Levels	rs183154732	11	24587782	T	0.9786	1025.99	187.88	4.73726e-08	4674.16	35.9658	+?+++??	4	0.976837	1025.99	188.458	5.20558e-08	0
African American	PhenoAgeAccel	rs116348652	1	19630143	G	0.959	1.8989	0.343	3.0919e-08	5190.67	58.4027	-?---??	4	0.957506	1.8989	0.343978	3.38214e-08	0
African American	PhenoAgeAccel	rs115888957	1	159019454	C	0.9772	2.5568	0.4361	4.54919e-09	5665.61	0	-?---??	4	0.977011	2.36279	0.438426	7.07439e-08	0.0755115
African American	PhenoAgeAccel	rs2814778	1	159174683	T	0.1884	1.2448	0.182	7.94365e-12	4722.06	29.1115	+??+++?	4	0.179206	1.17669	0.183316	1.37236e-10	0
African American	PhenoAgeAccel	rs79975238	2	428629	C	0.9817	-3.0946	0.5441	1.28869e-08	4509.12	44.3981	+??++??	3	0.987461	-3.0946	0.545988	1.44567e-08	0
African American	PhenoAgeAccel	rs143913735	2	233571604	C	0.9805	2.5143	0.4579	3.99807e-08	5994.56	0	-?---??	4	0.981365	2.5143	0.459012	4.31049e-08	0
African American	PhenoAgeAccel	rs1142345	6	18130918	T	0.9424	1.9551	0.2742	1.00225e-12	5867.07	11.1111	+?+++??	4	0.940265	1.9551	0.275362	1.24663e-12	0
African American	PhenoAgeAccel	rs75517899	9	21413674	C	0.9644	2.1084	0.3612	5.30824e-09	5358.12	9.77444	-?---??	4	0.962731	2.1084	0.362313	5.91027e-09	0
African American	PhenoAgeAccel	rs149317160	10	44574775	G	0.9837	3.006	0.5356	1.99543e-08	5219.46	0	-?-?-??	3	0.9845	3.006	0.537163	2.19264e-08	0
African American	PhenoAgeAccel	rs113627054	10	65809252	T	0.9895	-4.1199	0.6858	1.8848e-09	4906.74	59.1336	-???-??	2	0.989725	-4.1199	0.688248	2.14971e-09	0
African American	PhenoAgeAccel	rs8103978	19	4133553	C	0.73	-2.1007	0.1825	1.16549e-30	3547.04	0	+??++++	5	0.852142	-1.24527	0.195391	1.85076e-10	0.346868
African American	PhenoAgeAccel	rs73538174	19	4153566	A	0.8201	-3.2457	0.1849	5.56177e-69	4480.44	0	-?----?	5	0.809474	-2.85045	0.200942	1.12731e-45	0
African American	PhenoAgeAccel	rs6650836	21	27977686	A	0.7998	-0.9065	0.1662	4.91739e-08	5431.09	28.5816	-?---+-	6	0.792059	-0.9065	0.166639	5.33125e-08	0

## Sheet: Table_S5_Published_Comparisons
Table S5: GWAS summary statistics for SNPs associated with IEAA and EEAA by Gibson et al., and Granulocyte proportions by Astle et al.
SNP	Chromosome	Position	P.value	A1	A2	Effect	StdErr	TotalSampleSize	Clock
rs62078811	17	55031815	9.44e-07	A	G	-0.182	0.0371	28978	IEAA
rs2736099	5	1287225	3.47e-12	A	G	0.2326	0.0334	29993	IEAA
rs10778517	12	106947886	3.95e-09	T	G	0.1856	0.0315	28976	IEAA
rs1011267	1	169677720	2.86e-16	A	G	-0.2593	0.0317	27814	IEAA
rs7744541	6	18104469	3.02e-31	A	T	0.3652	0.0314	28968	IEAA
rs79070372	3	128510481	4.06e-07	A	G	0.2497	0.0493	31013	IEAA
rs388649	3	138777967	2.91e-07	A	T	-0.1621	0.0316	28206	IEAA
rs76244256	6	18140332	2.95e-51	T	C	-1.088	0.0722	27820	IEAA
rs4712953	6	25671618	1.45e-14	A	T	0.2669	0.0347	29148	IEAA
rs6440667	3	150287063	4.26e-14	C	G	0.3156	0.0418	31091	IEAA
rs1005277	10	37929331	8.92e-20	A	C	0.3006	0.033	28556	EEAA (Hannum Age Acceleration)
rs12600856	17	38163295	3.35e-16	T	C	-0.0059	0.0007	29560	Granulocyte proportions
rs25645	17	38173143	5.69e-10	A	G	-0.0045	0.0007	32417	Granulocyte proportions
rs11725704	4	74959996	8.79e-08	A	G	-0.004	0.0007	28973	Granulocyte proportions
rs56388170	7	28724374	3.01e-06	T	G	0.0038	0.0008	28487	Granulocyte proportions
rs16850073	4	74703999	3.55e-06	T	C	0.0035	0.0008	28092	Granulocyte proportions
rs2158799	7	28277107	1.06e-05	C	G	-0.0032	0.0007	31928	Granulocyte proportions
rs78487399	2	43809347	8.55e-05	C	G	0.0049	0.0013	31495	Granulocyte proportions
rs1982094	8	130624816	9.66e-05	T	C	-0.0074	0.0019	28593	Granulocyte proportions
rs3917932	1	36943916	0.0001295	C	G	0.0029	0.0007	30119	Granulocyte proportions
rs2954021	8	126482077	0.0001413	A	G	-0.0028	0.0007	27238	Granulocyte proportions
rs6538148	12	88818479	0.0001992	C	G	0.0029	0.0008	29149	Granulocyte proportions
rs3184504	12	111884608	0.0002436	T	C	-0.0027	0.0007	30102	Granulocyte proportions
rs12459847	19	45751157	0.0003574	C	G	-0.0029	0.0008	29546	Granulocyte proportions
rs4328821	3	128316435	0.0005967	A	G	-0.004	0.0012	31026	Granulocyte proportions
rs7679673	4	106061534	0.0006453	A	C	-0.0025	0.0007	32421	Granulocyte proportions
rs2846630	11	113957197	0.0007374	A	G	0.0025	0.0007	28572	Granulocyte proportions
rs7550207	1	159174885	0.0008301	T	C	-0.0028	0.0008	31595	Granulocyte proportions
rs2338224	5	71728688	0.00106	A	G	0.0035	0.0011	29146	Granulocyte proportions
rs4760	19	44153100	0.001323	A	G	0.0034	0.001	27150	Granulocyte proportions
rs17005891	4	83547862	0.001753	A	G	0.0029	0.0009	28987	Granulocyte proportions
rs7846314	8	61650831	0.001782	A	T	-0.0029	0.0009	28984	Granulocyte proportions
rs6986779	8	142337790	0.001852	T	C	-0.0024	0.0008	27374	Granulocyte proportions
rs8064111	16	85947475	0.002951	T	C	0.0031	0.001	28976	Granulocyte proportions
rs6426558	1	227175367	0.00402	T	G	-0.0021	0.0007	31016	Granulocyte proportions
rs9977672	21	40463283	0.005003	A	G	-0.0023	0.0008	29535	Granulocyte proportions
rs1991651	8	10706411	0.005309	C	G	-0.0021	0.0007	29158	Granulocyte proportions
rs34599082	1	159175494	0.005779	T	C	-0.0104	0.0038	17132	Granulocyte proportions
rs9487023	6	109590004	0.008567	A	G	-0.0019	0.0007	29551	Granulocyte proportions
rs9436747	1	65911607	0.02589	T	C	-0.0016	0.0007	30636	Granulocyte proportions
rs6701752	1	236102886	0.02791	A	G	-0.0025	0.0011	30928	Granulocyte proportions
rs3784526	15	101716797	0.03119	A	G	0.0024	0.0011	29457	Granulocyte proportions
rs445	7	92408370	0.03289	T	C	-0.0026	0.0012	31853	Granulocyte proportions
rs7804306	7	8018180	0.03574	A	G	-0.0032	0.0015	28299	Granulocyte proportions
rs663045	1	108743059	0.03596	C	G	0.0015	0.0007	31592	Granulocyte proportions
rs7705526	5	1285974	0.03833	A	C	0.0017	0.0008	27279	Granulocyte proportions
rs72699866	14	93114787	0.03921	A	G	-0.0019	0.0009	31831	Granulocyte proportions
rs7537229	1	56906274	0.04017	A	G	0.0025	0.0012	29156	Granulocyte proportions
rs749237684	12	112088447	0.04359	A	T	0.017	0.0084	9534	Granulocyte proportions
rs76641566	7	50284557	0.04683	A	G	0.0027	0.0014	29434	Granulocyte proportions
rs12239046	1	247601595	0.04744	T	C	-0.0015	0.0007	30622	Granulocyte proportions
rs4761234	12	69732105	0.04867	T	C	-0.0015	0.0007	28571	Granulocyte proportions
rs2436845	8	103852407	0.05078	A	G	-0.0014	0.0007	28988	Granulocyte proportions
rs4924590	15	42233673	0.05093	A	T	0.0016	0.0008	29553	Granulocyte proportions
rs2594836	5	173205318	0.05173	A	G	-0.0015	0.0008	29551	Granulocyte proportions
rs1892534	1	66105944	0.05446	T	C	-0.0014	0.0007	34072	Granulocyte proportions
rs5020946	6	32450089	0.05499	T	G	0.0014	0.0008	26044	Granulocyte proportions
rs3917914	1	36947888	0.05564	A	G	0.0073	0.0038	22442	Granulocyte proportions
rs2860773	2	65665641	0.05807	T	G	0.0014	0.0007	31031	Granulocyte proportions
rs7210990	17	16170764	0.06303	A	C	-0.0014	0.0007	28974	Granulocyte proportions
rs1036207	5	141499041	0.06461	A	G	-0.0014	0.0007	28988	Granulocyte proportions
rs11741826	5	68590400	0.06587	C	G	-0.0014	0.0007	28562	Granulocyte proportions
rs11668719	19	18515741	0.0687	T	C	-0.0013	0.0007	30958	Granulocyte proportions
rs56330463	5	148200011	0.08001	T	C	0.0013	0.0007	28964	Granulocyte proportions
rs7405635	17	38360551	0.0818	T	C	-0.0014	0.0008	27150	Granulocyte proportions
rs218265	4	55408999	0.0933	T	C	-0.0017	0.001	28492	Granulocyte proportions
rs138952514	12	53791171	0.1002	A	G	-0.0078	0.0047	13377	Granulocyte proportions
rs2038700	14	25461989	0.102	T	C	-0.0012	0.0007	28592	Granulocyte proportions
rs238914	11	113984109	0.1023	A	C	0.0012	0.0007	29554	Granulocyte proportions
rs10761741	10	65066186	0.1133	T	G	-0.0011	0.0007	29155	Granulocyte proportions
rs3746072	19	3179884	0.1155	T	G	-0.0122	0.0078	9534	Granulocyte proportions
rs9260620	6	29923091	0.1185	T	G	0.0037	0.0024	4342	Granulocyte proportions
rs10716631	2	219138170	0.1208	T	G	0.004	0.0026	3807	Granulocyte proportions
rs146890554	17	38173637	0.1489	T	C	-0.0048	0.0033	19879	Granulocyte proportions
rs1144700	6	16744687	0.1529	T	C	-0.0013	0.0009	32028	Granulocyte proportions
rs2029582	2	113863771	0.1663	T	C	-0.001	0.0007	31595	Granulocyte proportions
rs11734460	4	705074	0.1684	T	C	0.0011	0.0008	27945	Granulocyte proportions
rs1025688	18	48147876	0.1738	A	G	0.001	0.0007	28593	Granulocyte proportions
rs150813342	9	135864513	0.1852	T	C	-0.0075	0.0057	14961	Granulocyte proportions
rs1968252	19	7847736	0.1897	A	G	-0.0012	0.0009	28986	Granulocyte proportions
rs56378716	17	56356502	0.1932	A	G	-0.0044	0.0034	21793	Granulocyte proportions
rs2271400	8	56791244	0.2014	T	C	-0.001	0.0008	28986	Granulocyte proportions
rs7776054	6	135418916	0.2248	A	G	0.001	0.0008	29548	Granulocyte proportions
rs2979489	8	30280833	0.2411	A	G	0.001	0.0008	29560	Granulocyte proportions
rs778387	1	56624095	0.2467	C	G	-0.0022	0.0019	7166	Granulocyte proportions
rs60606273	15	64654967	0.2473	A	T	0.0056	0.0049	2442	Granulocyte proportions
rs5747327	22	18169212	0.2517	T	G	-0.0008	0.0007	26665	Granulocyte proportions
rs11121246	1	8917102	0.2594	T	G	-0.0008	0.0007	29281	Granulocyte proportions
rs55720021	19	49144241	0.2729	T	G	0.0044	0.0041	1876	Granulocyte proportions
rs11931598	4	7047102	0.2962	T	C	-0.0008	0.0007	28094	Granulocyte proportions
rs385893	9	4763176	0.3062	T	C	-0.0007	0.0007	32424	Granulocyte proportions
rs4272	7	92236829	0.3159	A	G	-0.0009	0.0009	29161	Granulocyte proportions
rs212409	6	159470058	0.3176	A	G	-0.0007	0.0007	28975	Granulocyte proportions
rs10058074	5	131686146	0.3421	A	G	0.0007	0.0007	29064	Granulocyte proportions
rs143699489	3	140927121	0.3544	A	G	-0.0025	0.0027	7656	Granulocyte proportions
rs35188965	5	1104938	0.3653	T	C	-0.0007	0.0008	25129	Granulocyte proportions
rs247826	16	84582965	0.3742	T	C	-0.0008	0.0009	28988	Granulocyte proportions
rs143034248	11	118081270	0.3899	T	C	0.0067	0.0078	12345	Granulocyte proportions
rs76025697	5	179184488	0.3916	A	G	-0.0006	0.0007	28492	Granulocyte proportions
rs6500550	16	3746241	0.4193	T	C	-0.0006	0.0008	31457	Granulocyte proportions
rs930232	19	1036018	0.4209	A	G	0.0007	0.0009	20403	Granulocyte proportions
rs3735485	7	45009341	0.4277	A	G	0.0008	0.001	28974	Granulocyte proportions
rs7394579	11	61581450	0.4332	A	G	-0.0031	0.004	1353	Granulocyte proportions
rs14408	11	308314	0.4337	T	C	-0.0021	0.0027	3532	Granulocyte proportions
rs114050631	2	219020958	0.441	T	C	-0.0034	0.0044	12668	Granulocyte proportions
rs41313381	1	79411968	0.4423	A	C	0.0018	0.0023	27157	Granulocyte proportions
rs12542907	8	68813188	0.5099	C	G	0.0005	0.0007	28987	Granulocyte proportions
rs6416877	17	1367122	0.5171	T	G	-0.0005	0.0008	31852	Granulocyte proportions
rs4682863	3	42877711	0.5273	A	G	-0.0005	0.0007	31602	Granulocyte proportions
rs201950044	1	161609572	0.5597	T	G	-0.0047	0.0081	2721	Granulocyte proportions
rs2998286	10	28780373	0.5617	T	C	-0.0005	0.0009	28973	Granulocyte proportions
rs10206089	2	61703319	0.5765	A	G	-0.0006	0.001	25920	Granulocyte proportions
rs2524079	6	31242174	0.6322	A	G	0.0004	0.0007	28193	Granulocyte proportions
rs1037171	17	72702978	0.6351	A	G	0.0004	0.0008	28986	Granulocyte proportions
rs3131610	15	50800095	0.676	A	G	-0.0003	0.0008	29537	Granulocyte proportions
rs9554228	13	28637838	0.6868	A	G	-0.0003	0.0008	23877	Granulocyte proportions
rs10409243	19	10332988	0.6891	T	C	-0.0003	0.0007	32422	Granulocyte proportions
rs6917586	6	21381527	0.6935	A	G	-0.0003	0.0008	28975	Granulocyte proportions
rs2476601	1	114377568	0.7365	A	G	-0.0004	0.0012	34366	Granulocyte proportions
rs4844622	1	208034329	0.7556	T	C	0.0003	0.0008	31582	Granulocyte proportions
rs8705	11	128328913	0.7615	A	G	0.0002	0.0008	28988	Granulocyte proportions
rs11723621	4	72615362	0.7826	A	G	-0.0002	0.0008	28982	Granulocyte proportions
rs6782228	3	128323424	0.8111	C	G	0.0002	0.0008	31021	Granulocyte proportions
rs1800961	20	43042364	0.8132	T	C	0.0005	0.0021	29581	Granulocyte proportions
rs7520050	1	46432105	0.8291	A	C	0.0005	0.0023	4491	Granulocyte proportions
rs2746427	6	135669097	0.8295	A	T	-0.0002	0.0007	28984	Granulocyte proportions
rs10138752	14	69179971	0.8402	T	C	0.0003	0.0014	31354	Granulocyte proportions
rs56232812	1	28186506	0.8463	A	C	0.0008	0.004	4609	Granulocyte proportions
rs111930700	12	52361653	0.8537	C	G	-0.0002	0.0011	28389	Granulocyte proportions
rs10828725	10	25218243	0.8544	T	G	0.0001	0.0008	28988	Granulocyte proportions
rs113977268	6	22359515	0.8706	A	G	0.0002	0.0013	28389	Granulocyte proportions
rs16978075	18	42113151	0.8754	T	C	0.0002	0.0011	29454	Granulocyte proportions
rs11920354	3	47262246	0.8886	A	C	-0.0001	0.0007	34461	Granulocyte proportions
rs9644063	8	22974450	0.8957	T	C	-0.0001	0.001	28979	Granulocyte proportions
rs9287604	2	237776165	0.9082	C	G	0.0001	0.0008	30630	Granulocyte proportions
rs7575217	2	101776932	0.912	A	G	-0.0001	0.0007	31600	Granulocyte proportions
rs834603	7	47447921	0.9153	A	G	0.0001	0.0007	28984	Granulocyte proportions
rs9819371	3	141206800	0.919	T	C	-0.0002	0.0017	25497	Granulocyte proportions
rs192022	11	108248774	0.9758	C	G	-0.0001	0.0038	1192	Granulocyte proportions
rs1969949	9	305428	0.9801	T	G	0	0.002	6284	Granulocyte proportions

## Sheet: Table_S6_Coloc_GWAS_Loci
Table S6: Colocalisation of independent SNPs across all predictors. PP = posterior probability of H0 (no variant associated with trait1 or trait2), H1 (association with trait1 but not with trait2), H2 (association with trait2 but not trait1), H3 (association with trait1 and trait2 - two independent SNPs), H4 (association with trait1 and trait2 - shared SNP)
Trait1	Trait2	Chr:Pos	nSNPs	PP.H0.abf	PP.H1.abf	PP.H2.abf	PP.H3.abf	PP.H4.abf
Gran	GrimAge	17:37160754-39160754	4435	5.05e-17	7.18e-05	2.82e-14	0.0391496	0.960779
Gran	PhenoAge	17:37160754-39160754	4434	3.46e-14	0.0491744	3.08e-14	0.0428145	0.908011
GrimAge	Hannum	10:100280279-102280279	4721	3.15e-05	0.00213877	0.00271411	0.183435	0.81168
GrimAge	PhenoAge	10:100280279-102280279	4721	1.47e-07	9.97e-06	0.000678869	0.0451307	0.95418
GrimAge	Gran	17:37175426-39175426	4482	5.05e-17	2.82e-14	7.18e-05	0.0391497	0.960779
GrimAge	PhenoAge	17:37175426-39175426	4481	0.000163082	0.0911308	0.00014521	0.0803157	0.828245
Hannum	IEAA	16:72068163-74068163	4973	2.74e-06	0.000198688	0.000141248	0.00926681	0.990391
Hannum	PhenoAge	16:72068163-74068163	4973	0.00125745	0.0913137	0.000267838	0.0185613	0.8886
IEAA	Hannum	15:49353277-51353277	5528	1.41e-05	0.033435	2.3e-05	0.0537737	0.912754
IEAA	Hannum	16:72071381-74071381	4969	2.74e-06	0.000141251	0.000198693	0.00926693	0.99039
IEAA	Hannum	18:41081925-43081925	5225	1.01e-08	0.00645222	1.67e-08	0.00967627	0.983871
IEAA	Hannum	1:7916517-9916517	4750	3.48e-07	0.0172946	9.85e-07	0.0480403	0.934664
IEAA	PhenoAge	1:7916517-9916517	4750	1.03e-07	0.00511695	8.36e-07	0.0406201	0.954262
IEAA	PhenoAge	1:163529120-165529120	5784	0.00050934	0.0798005	0.000149507	0.0225269	0.897014
IEAA	PhenoAge	1:235519502-237519502	6316	2.15e-16	8.82e-12	1.66e-06	0.0674563	0.932542
IEAA	Hannum	2:15702399-17702399	5752	3.44e-13	3.83e-05	3.86e-10	0.0420246	0.957937
IEAA	PhenoAge	2:15702399-17702399	5752	1.05e-13	1.17e-05	1.75e-10	0.0185072	0.981481
IEAA	Hannum	3:159154258-161154258	4756	2.18e-10	0.0034906	7.81e-09	0.124125	0.872384
IEAA	Hannum	5:286516-2286516	7001	8.78e-09	0.00261747	1.59e-07	0.0463989	0.950983
IEAA	PhenoAge	5:286516-2286516	7004	1.57e-07	0.0468286	7.21e-08	0.0205472	0.932624
IEAA	PhenoAge	6:17121029-19121029	6520	1.28e-63	3.79e-17	9.97e-49	0.0285925	0.971407
IEAA	PhenoAge	6:17122506-19122506	6516	1.28e-63	3.79e-17	9.97e-49	0.0285925	0.971408
PhenoAge	GrimAge	10:100271982-102271982	4741	1.47e-07	0.000678916	9.97e-06	0.0451317	0.954179
PhenoAge	Hannum	10:100271982-102271982	4741	1.74e-07	0.000805386	1.5e-05	0.0684464	0.930733
PhenoAge	GrimAge	18:40969071-42969071	5136	1.58e-13	0.0121095	4.14e-13	0.0307257	0.957165
PhenoAge	IEAA	1:235525447-237525447	6318	2.15e-16	1.66e-06	8.82e-12	0.0674563	0.932542
PhenoAge	Hannum	2:15706080-17706080	5753	2.09e-08	3.5e-05	2.35e-05	0.0383509	0.961591
PhenoAge	IEAA	2:15706080-17706080	5754	1.05e-13	1.75e-10	1.17e-05	0.0185072	0.981481
PhenoAge	IEAA	6:17106076-19106076	6522	1.28e-63	9.97e-49	3.8e-17	0.0285896	0.97141
PhenoAge	IEAA	6:17120293-19120293	6517	1.28e-63	9.97e-49	3.79e-17	0.0285925	0.971407

## Sheet: Table_S7_FUMA_TransAncestryLoci
Table S7: Independent loci identified in the trans-ancestry meta-analysis of six predictors using FUMA.
Column Names: EUR (identified in the European-ancestries meta-analysis), AFR (identified in the African American meta-analysis), Novel (unique to the trans-ethnic meta-analysis)
Predictor	GenomicLocus	uniqID	rsID	chr	pos	p	start	end	nSNPs	nGWASSNPs	nIndSigSNPs	IndSigSNPs	nLeadSNPs	LeadSNPs	EUR	AFR	Novel
Granulocyte Proportions	1	1:116747477:A:G	rs10802170	1	116747477	5.91691e-10	116102750	117811336	185	129	9	rs10802170;rs12566504;rs6674304;rs10801908;rs11577615;rs11583965;rs2801936;rs72699131;rs10801951	3	rs10802170;rs72699131;rs10801951	N	N	Y
Granulocyte Proportions	2	1:120405231:A:G	rs4261152	1	120405231	2.30527e-14	120366055	120640515	46	21	2	rs4261152;rs835574	1	rs4261152	N	Y	N
Granulocyte Proportions	3	1:145562293:C:G	rs11579366	1	145562293	3.61098e-09	145529681	145577585	13	12	2	rs11579366;rs6424378	1	rs11579366	N	Y	N
Granulocyte Proportions	4	1:146568955:A:G	rs11239931	1	146568955	4.35275e-10	146568955	147089330	47	23	4	rs11239931;rs7526407;rs3737843;rs12119310	2	rs11239931;rs3737843	N	Y	N
Granulocyte Proportions	5	1:158983593:C:G	rs856066	1	158983593	1.21431e-17	150165849	165027342	6290	4582	475	rs4971020;rs12133238;rs12057558;rs1122967;rs11204682;rs11204751;rs7554936;rs72710106;rs11204922;rs3007681;rs4971004;rs61814895;rs116533286;rs11204942;rs11204907;rs6679449;rs11204988;rs10888485;rs55670708;rs4074613;rs4845490;rs12734348;rs6691958;rs41263702;rs2065955;rs4240878;rs12734959;rs943139;rs35982913;rs4845529;rs73018466;rs9660389;rs12730186;rs7543790;rs4446955;rs6692515;rs4845649;rs6427671;…	127	rs4971020;rs11204682;rs7554936;rs61814895;rs6679449;rs4240878;rs12734959;rs4845529;rs73018466;rs9660389;rs6427671;rs4130608;rs962242;rs9427118;rs10908435;rs112340875;rs56103503;rs6696888;rs72708251;rs12146030;rs2842850;rs16837430;rs11264511;rs77855500;rs11580324;rs4661215;rs4501833;rs883232;rs1176536;rs1176533;rs11264673;rs4661129;rs6670241;rs72704577;rs3845582;rs3845584;rs12758188;rs12036912;rs1…	N	Y	N
Granulocyte Proportions	6	1:167485375:C:T	rs1723012	1	167485375	2.82338e-08	167483669	167628291	32	27	2	rs1723012;rs742472	2	rs1723012;rs742472	N	N	Y
Granulocyte Proportions	7	1:181526763:A:C	rs114110050	1	181526763	NA	181526763	181526763	1	1	1	rs114110050	1	rs114110050	N	N	Y
Granulocyte Proportions	8	1:188956262:A:G	rs79562395	1	188956262	NA	188941519	189166417	168	1	1	rs79562395	1	rs79562395	N	N	Y
Granulocyte Proportions	9	4:74978340:C:T	rs1866755	4	74978340	5.86522e-09	74894373	75012386	35	26	3	rs1866755;rs10938106;rs518867	1	rs1866755	Y	N	N
Granulocyte Proportions	10	17:38178627:A:G	rs3213762	17	38178627	1.38362e-14	38126911	38215948	169	136	5	rs3213762;rs8077456;rs8070444;rs7222039;rs25645	1	rs3213762	Y	N	N
GrimAgeAccel	1	3:37444611:A:T	rs78784579	3	37444611	1.94395e-10	37444611	37444611	1	1	1	rs78784579	1	rs78784579	N	N	Y
GrimAgeAccel	2	6:109626965:A:G	rs1008084	6	109626965	4.66467e-15	109503976	109648130	321	279	8	rs1008084;rs351739;rs351749;rs421790;rs830553;rs11964178;rs7748641;rs13195816	1	rs1008084	Y	N	N
GrimAgeAccel	3	6:116776499:A:G	rs2858830	6	116776499	1.80833e-10	116770100	116776593	5	5	1	rs2858830	1	rs2858830	N	Y	N
GrimAgeAccel	4	6:166995147:A:G	rs4710069	6	166995147	6.51062e-10	166979046	167002326	12	11	3	rs4710069;rs3778401;rs3799606	1	rs4710069	N	Y	N
GrimAgeAccel	5	15:42692393:C:T	rs28364475	15	42692393	8.40829e-13	42457582	42711805	151	24	2	rs28364475;rs613131	1	rs28364475	N	Y	N
GrimAgeAccel	6	19:16998719:A:G	rs56298289	19	16998719	3.31914e-10	16936389	16999206	4	3	2	rs10426079;rs56298289	2	rs10426079;rs56298289	N	N	Y
Hannum AgeAccel	1	1:169549040:C:T	rs10489184	1	169549040	5.37764e-17	169527468	169562904	45	38	2	rs10489184;rs2269648	2	rs10489184;rs2269648	N	Y	N
Hannum AgeAccel	2	3:160301772:C:T	rs4679900	3	160301772	6.8335e-10	160016446	160309529	100	86	1	rs4679900	1	rs4679900	N	N	Y
Hannum AgeAccel	3	4:103468518:A:G	rs93059	4	103468518	9.20757e-13	103394414	103975060	563	404	4	rs93059;rs7674640;rs228625;rs223477	1	rs93059	Y	N	N
Hannum AgeAccel	4	5:1285974:A:C	rs7705526	5	1285974	3.57808e-09	1280830	1286516	8	7	2	rs7705526;rs7725218	1	rs7705526	N	N	Y
Hannum AgeAccel	5	7:130416394:A:G	rs290794	7	130416394	3.71229e-13	130408380	130420872	20	14	2	rs290794;rs13232782	1	rs290794	Y	N	N
Hannum AgeAccel	6	9:6448912:C:G	rs4742205	9	6448912	1.96435e-09	6446159	6457392	11	7	1	rs4742205	1	rs4742205	N	N	Y
Hannum AgeAccel	7	10:38216363:C:T	rs2749558	10	38216363	1.9082e-17	37721073	39154721	2491	1077	15	rs12357831;rs11596783;rs289650;rs12570939;rs2749559;rs2505248;rs10827833;rs2474597;rs1535273;rs1208708;rs2749558;rs17609018;rs10508861;rs72791720;rs2749637	4	rs12357831;rs10827833;rs2749558;rs2749637	Y	N	N
Hannum AgeAccel	8	10:49675247:C:T	rs4838595	10	49675247	7.25976e-11	49664589	49699016	29	25	2	rs4838595;rs10857580	1	rs4838595	Y	N	N
Hannum AgeAccel	9	10:98058355:A:G	rs1998409	10	98058355	1.9082e-17	98004532	98181633	223	175	27	rs1998409;rs17111614;rs11188702;rs4917732;rs2146394;rs3814224;rs2146392;rs10882779;rs7077344;rs12268819;rs2146390;rs17386635;rs75368049;rs1902708;rs73318809;rs10748668;rs77125544;rs10786281;rs10786282;rs79505129;rs75361675;rs11818942;rs11188740;rs12252784;rs11188741;rs2181324;rs72829536	4	rs1998409;rs17386635;rs10786281;rs2181324	Y	N	N
Hannum AgeAccel	10	11:66076360:C:T	rs12417758	11	66076360	5.79466e-10	66069218	66171621	23	19	2	rs12417758;rs551243	1	rs12417758	Y	N	N
IEAA	1	1:8910110:A:G	rs6577536	1	8910110	3.736e-10	8409672	8918313	23	20	2	rs6577536;rs1932529	1	rs6577536	Y	N	N
IEAA	2	1:39453785:A:G	rs34848020	1	39453785	1.40104e-11	39450494	39457006	3	3	2	rs34848020;rs6703339	1	rs34848020	Y	N	N
IEAA	3	1:68536568:A:C	rs59689077	1	68536568	2.82178e-10	68514714	68558011	33	9	1	rs59689077	1	rs59689077	N	N	Y
IEAA	4	1:169592981:A:G	rs3917672	1	169592981	3.29597e-17	169588117	169651044	90	72	8	rs3917672;rs1800805;rs10919213;rs12138071;rs12116948;rs7543304;rs3917691;rs12045330	2	rs3917672;rs12045330	Y	N	N
IEAA	5	1:208035446:A:G	rs4844624	1	208035446	2.31403e-12	207917499	208051819	46	43	4	rs4844624;rs1555137;rs859562;rs7532674	1	rs4844624	Y	N	N
IEAA	6	1:236515835:A:G	rs12143612	1	236515835	2.63532e-08	236507881	236538570	116	90	1	rs12143612	1	rs12143612	Y	N	N
IEAA	7	2:16648888:A:G	rs4832633	2	16648888	2.18406e-12	16605354	16734878	217	192	8	rs4832633;rs4393752;rs9967779;rs1430053;rs11889461;rs4832443;rs4832615;rs1430049	2	rs4832633;rs1430049	Y	N	N
IEAA	8	3:58554434:C:G	rs73838047	3	58554434	NA	58528962	58554480	5	1	1	rs73838047	1	rs73838047	N	N	Y
IEAA	9	3:74460247:C:T	rs75462778	3	74460247	2.06427e-08	74460247	74477372	3	1	1	rs75462778	1	rs75462778	N	Y	N
IEAA	10	3:128326807:C:T	rs2712407	3	128326807	1.9082e-17	128206618	128425224	186	148	12	rs7629791;rs115053002;rs61010929;rs73205140;rs149227575;rs72985237;rs2712407;rs9880390;rs9834372;rs7624759;rs62273248;rs7613073	4	rs7629791;rs115053002;rs2712407;rs7613073	Y	Y	N
IEAA	11	3:150001224:A:G	rs6414374	3	150001224	1.1518e-12	149997337	150029382	18	15	4	rs6414374;rs4305439;rs9846208;rs4681601	1	rs6414374	N	N	Y
IEAA	12	3:160217483:A:G	rs7627756	3	160217483	1.60486e-13	160004026	160394152	193	159	4	rs7627756;rs2123003;rs6797352;rs6808083	1	rs7627756	Y	N	N
IEAA	13	3:168861068:A:T	rs6778131	3	168861068	1.5907e-08	168854208	168865151	10	6	1	rs6778131	1	rs6778131	N	N	Y
IEAA	14	5:1287194:A:G	rs2853677	5	1287194	6.62491e-15	1280830	1297854	20	16	6	rs2853677;rs2736099;rs2736098;rs2735940;rs7705526;rs2736100	1	rs2853677	Y	N	N
IEAA	15	6:18101894:C:G	rs6907850	6	18101894	1.21431e-17	17897105	18291757	216	167	25	rs72839144;rs9396833;rs6907850;rs6910196;rs2842948;rs28385613;rs3930695;rs2518469;rs10949485;rs6924848;rs35237970;rs9477648;rs77032929;rs55801031;rs6908777;rs77460275;rs73726541;rs4348322;rs12201199;rs2842938;rs112098771;rs214596;rs4712328;rs9477664;rs56264654	7	rs72839144;rs9396833;rs6907850;rs35237970;rs77032929;rs214596;rs56264654	Y	Y	N
IEAA	16	6:25642577:A:G	rs10447389	6	25642577	3.82142e-14	25494503	25674896	160	141	6	rs10447389;rs4712950;rs12213891;rs1028318;rs7746950;rs2281071	1	rs10447389	Y	N	N
IEAA	17	7:31728180:C:T	rs12666349	7	31728180	3.04853e-10	31727926	31728980	3	3	1	rs12666349	1	rs12666349	Y	N	N
IEAA	18	11:57103684:A:G	rs61888888	11	57103684	1.59265e-14	57005620	57137424	72	61	6	rs61888888;rs73470506;rs138179595;rs11602266;rs7129491;rs10732882	2	rs61888888;rs10732882	Y	N	N
IEAA	19	12:107343950:C:T	rs10778518	12	107343950	2.16063e-11	107294210	107378724	109	91	3	rs10778518;rs1035236;rs10778517	1	rs10778518	Y	N	N
IEAA	20	15:50353277:G:T	rs12903325	15	50353277	4.14835e-08	50344676	50395816	16	11	1	rs12903325	1	rs12903325	Y	N	N
IEAA	21	18:42161643:G:T	rs1849209	18	42161643	3.89281e-13	41981849	42217290	132	112	5	rs1849209;rs954794;rs17707104;rs1511762;rs58050591	1	rs1849209	Y	N	N
IEAA	22	21:38384946:G:T	rs11910597	21	38384946	5.86163e-15	38358768	38407745	110	75	5	rs11910597;rs11909425;rs8131913;rs57941717;rs1984354	1	rs11910597	Y	N	N
IEAA	23	22:17601466:C:T	rs75243280	22	17601466	2.63059e-11	17601466	17603801	4	3	2	rs75243280;rs5746996	1	rs75243280	Y	N	N
PAI1 Levels	1	1:19389542:A:G	rs74921670	1	19389542	3.01462e-13	19302097	19389542	6	5	2	rs112096174;rs74921670	2	rs112096174;rs74921670	Y	N	N
PAI1 Levels	2	1:43408279:C:G	rs6657798	1	43408279	6.54154e-11	43408279	43438399	42	32	4	rs6657798;rs7512557;rs61296119;rs113644382	1	rs6657798	N	N	Y
PAI1 Levels	3	1:120255370:A:G	rs11583993	1	120255370	1.06522e-12	120210231	120258970	8	7	4	rs116612731;rs866321;rs561931;rs11583993	4	rs116612731;rs866321;rs561931;rs11583993	N	N	Y
PAI1 Levels	4	4:143633739:A:G	rs76344745	4	143633739	2.25514e-17	142551255	144571749	370	154	34	rs72726423;rs77072390;rs74743795;rs72726420;rs7657917;rs72726448;rs78487911;rs74408055;rs79737589;rs76399465;rs75298256;rs77777462;rs113293385;rs75368257;rs28647363;rs78552119;rs986081;rs75716041;rs76344745;rs56293642;rs80226754;rs17016755;rs75393680;rs56254574;rs75249908;rs55780736;rs76335376;rs79559071;rs74496798;rs77373664;rs111889964;rs12331053;rs77275343;rs17016793	10	rs72726423;rs7657917;rs78487911;rs113293385;rs75368257;rs28647363;rs76344745;rs55780736;rs76335376;rs77275343	Y	Y	N
PAI1 Levels	5	7:2288916:C:T	rs28514741	7	2288916	1.21431e-17	2070809	2342944	110	53	13	rs1639897;rs1639899;rs1637753;rs1637752;rs3757436;rs1637760;rs1637750;rs28514741;rs148804022;rs3735092;rs114192792;rs77610730;rs34413455	4	rs1639897;rs1637760;rs28514741;rs114192792	Y	Y	N
PAI1 Levels	6	7:100663239:C:T	rs28690798	7	100663239	5.57888e-10	100623443	100706561	37	6	1	rs28690798	1	rs28690798	N	N	Y
PAI1 Levels	7	8:2002029:C:T	rs7464436	8	2002029	1.9082e-17	1997625	2007960	20	18	7	rs7464436;rs1371766;rs13254418;rs2053411;rs11136460;rs6992142;rs7835264	1	rs7464436	N	N	Y
PAI1 Levels	8	15:56504598:A:G	rs8030605	15	56504598	8.80587e-09	56358848	56783550	314	248	3	rs72736484;rs17238607;rs8030605	2	rs72736484;rs8030605	N	N	Y
PAI1 Levels	9	16:89760652:C:T	rs2162943	16	89760652	1.12091e-13	89422632	90238127	835	334	34	rs753852;rs35251956;rs62068681;rs62068684;rs4785699;rs3794633;rs34656869;rs258335;rs56397046;rs2162943;rs462769;rs17233623;rs17226274;rs149082870;rs12709092;rs2238525;rs76924017;rs11646374;rs1800331;rs117449907;rs1108063;rs62054253;rs62052174;rs62052213;rs17177891;rs62054251;rs57267516;rs62056092;rs9806913;rs11862382;rs9931722;rs17232735;rs62052713;rs60862594	13	rs753852;rs35251956;rs62068681;rs4785699;rs258335;rs2162943;rs17233623;rs76924017;rs11646374;rs62054251;rs57267516;rs62056092;rs60862594	N	N	Y
PAI1 Levels	10	22:50505584:A:G	rs5771348	22	50505584	1.9082e-17	50491441	50602421	116	87	10	rs9628277;rs17013085;rs73183363;rs5771348;rs35480507;rs6010256;rs6010165;rs117090329;rs143998223;rs73183351	3	rs9628277;rs73183363;rs5771348	Y	N	N
PhenoAgeAccel	1	1:60397560:A:T	rs79840548	1	60397560	5.57367e-15	60292204	60435480	152	135	5	rs79840548;rs12743907;rs752222;rs752220;rs11572325	1	rs79840548	Y	N	N
PhenoAgeAccel	2	1:236515835:A:G	rs12143612	1	236515835	4.22405e-15	236466620	236540449	202	162	5	rs12143612;rs600988;rs605998;rs61835534;rs12128622	1	rs12143612	Y	N	N
PhenoAgeAccel	3	3:160209026:A:T	rs1369666	3	160209026	1.58776e-08	160025238	160304184	56	46	1	rs1369666	1	rs1369666	N	N	Y
PhenoAgeAccel	4	6:18128201:C:G	rs78631584	6	18128201	1.21431e-17	18101894	18209128	196	151	17	rs6920558;rs2842948;rs3898137;rs3930695;rs9477664;rs214596;rs6910196;rs78631584;rs12201199;rs2842938;rs112098771;rs55801031;rs6908777;rs56267547;rs114615109;rs115931931;rs9477648	3	rs6920558;rs78631584;rs9477648	Y	Y	N
PhenoAgeAccel	5	7:44925896:A:G	rs1990053	7	44925896	5.5982e-11	44808017	44939191	52	42	2	rs1990053;rs7805890	1	rs1990053	Y	N	N
PhenoAgeAccel	6	10:101271982:A:C	rs11190127	10	101271982	4.97251e-08	101271789	101292390	21	19	1	rs11190127	1	rs11190127	Y	N	N
PhenoAgeAccel	7	15:78423479:C:T	rs8040395	15	78423479	1.99129e-08	78390414	78429728	13	12	1	rs8040395	1	rs8040395	N	N	Y
PhenoAgeAccel	8	17:3331923:A:T	rs67284195	17	3331923	1.98262e-14	3318206	3391866	98	77	3	rs67284195;rs9904040;rs16953034	1	rs67284195	Y	N	N
PhenoAgeAccel	9	18:41969071:C:G	rs7228835	18	41969071	1.18135e-15	41968564	42296260	155	131	9	rs7228835;rs11082384;rs11082396;rs73481480;rs16978104;rs1849209;rs2852770;rs2852754;rs2614999	3	rs7228835;rs1849209;rs2852754	Y	N	N
PhenoAgeAccel	10	19:4140908:C:T	rs7257786	19	4140908	1.21431e-17	4089811	4167207	92	53	13	rs10250;rs10405472;rs7260394;rs112576939;rs12459484;rs6630;rs1809977;rs7257786;rs7250344;rs350877;rs350862;rs350882;rs73540054	6	rs10250;rs112576939;rs1809977;rs7257786;rs350882;rs73540054	N	Y	N

## Sheet: Table_S8_Population_Specific
Table S8: Summary statistics of ancestry-specific variants. Effects frequencies, p-values and standard errors for lead SNPs identified exclusively in European ancestries analysis (upper table) and African American analysis (lower table) are compared against African American summary statistics and European ancestries summary statistics, respectively.
MarkerName	Freq_AFR	B_AFR	SE_AFR	P_AFR	Freq_EUR	B_EUR	SE_EUR	P_EUR	Predictor
6:31143511	0.3667	0.0489	0.0959	0.6103	0.3815	-0.1928	0.031	5.092e-10	GrimAge
10:101280279	0.8711	-0.1853	0.1367	0.1753	0.7067	-0.18	0.0323	2.547e-08	GrimAge
17:38175426	0.3093	0.178	0.0994	0.0735	0.3913	0.1735	0.0307	1.664e-08	GrimAge
6:29922667	0.2747	0.324	0.1022	0.001517	0.3313	0.2035	0.0346	4.163e-09	IEAA
1:164529120	0.0504	-0.2704	0.2876	0.3471	0.2212	-0.2335	0.0402	6.443e-09	IEAA
16:73071381	0.0914	0.2932	0.1718	0.08784	0.0862	0.3239	0.0581	2.54e-08	IEAA
6:31426967	0.9405	0.1363	0.1668	0.4141	0.8142	-0.2428	0.0396	8.391e-10	Hannum
17:55466295	0.0193	0.0878	0.4846	0.8563	0.0425	0.5517	0.0976	1.592e-08	PhenoAge
10:759559	0.0318	-0.0581	0.3473	0.8671	0.184	0.2846	0.0494	8.485e-09	PhenoAge
11:122681835	0.0181	0.2151	0.5445	0.6928	0.0786	-0.4329	0.0768	1.738e-08	PhenoAge
2:16706080	0.1104	-0.2147	0.2125	0.3123	0.2603	-0.2379	0.0435	4.519e-08	PhenoAge
MarkerName	Freq_AFR	B_AFR	SE_AFR	P_AFR	Freq_EUR	B_EUR	SE_EUR	P_EUR	Predictor
1:165597311	0.1135	0.0252	0.0043	6.489e-09	0.5463	-0.0004	0.0007	0.5362	Gran
9:17748811	0.9265	-1.0232	0.1797	1.232e-08	0.7659	0.0478	0.0363	0.1873	GrimAge
3:191520086	0.0505	-1.1957	0.2054	5.877e-09	0.1095	-0.0644	0.049	0.1883	GrimAge
1:91197209	0.025	-1.6655	0.2878	7.183e-09	0.1384	-0.0544	0.0448	0.2242	IEAA
8:73590996	0.2647	0.5689	0.1037	4.062e-08	0.1117	0.0333	0.0501	0.5065	IEAA
1:63902431	0.9873	2.2359	0.3732	2.077e-09	0.9303	-0.0183	0.059	0.7564	Hannum
7:117601662	0.942	-0.9716	0.1769	3.993e-08	0.7868	-0.0076	0.0365	0.8346	Hannum
9:21413674	0.0356	-2.1084	0.3612	5.302e-09	0.0471	-0.0674	0.0953	0.4797	PhenoAge
2:57701660	0.265	-304.519	53.1382	1e-08	0.448	-0.0657	0.0732	0.3701	PAI1
9:34194054	0.1058	-430.389	77.9408	3.352e-08	0.1568	0.1049	0.1004	0.296	PAI1

## Sheet: Table_S9_Trans_vs_Hisp_LeadSNPs
Table S9: Summary statistics for lead SNPs identified in the trans-ancestry meta-analysis of six predictors, queried against a Hispanic ancestry population (MESA)
Column names: b_trans, se_trans, p_trans (effect size, standard error and p-value from the trans-ethnic meta-analysis), b_hisp, se_hisp, p_hisp (effect size, standard error and p-value from the MESA hispanic-ancestry cohort)
TransAncestry_RiskLocus	rsID	chr	pos	b_trans	se_trans	p_trans	b_hisp	se_hisp	p_hisp	Predictor
1:116102750-117811336	rs10802170	1	116747477	-0.00257191	0.000701877	5.91691e-10	-2.805e-05	0.008736	0.9974	Granulocyte Proportion
1:116102750-117811336	rs72699131	1	117527152	-0.00889416	0.00133275	9.43665e-10	0.001868	0.01016	0.8541	Granulocyte Proportion
1:116102750-117811336	rs10801951	1	117781742	-0.00469759	0.00106945	1.68808e-09	-0.00919	0.0091	0.3126	Granulocyte Proportion
1:120366055-120640515	rs4261152	1	120405231	-0.00707979	0.00114587	2.30527e-14	0.002924	0.009261	0.7522	Granulocyte Proportion
1:145529681-145577585	rs11579366	1	145562293	-0.00396073	0.000739835	3.61098e-09	-0.005367	0.0093	0.5638	Granulocyte Proportion
1:146568955-147089330	rs11239931	1	146568955	-0.00488252	0.000711618	4.35275e-10	-0.006363	0.008473	0.4527	Granulocyte Proportion
1:146568955-147089330	rs3737843	1	147087721	-0.00657833	0.00132273	7.62365e-09	NA	NA	NA	Granulocyte Proportion
1:150165849-165027342	rs4971020	1	150522242	-0.00666004	0.00102768	7.9765e-11	0.005174	0.01031	0.616	Granulocyte Proportion
1:150165849-165027342	rs11204682	1	150595537	-0.00826926	0.00154323	1.31306e-09	NA	NA	NA	Granulocyte Proportion
1:150165849-165027342	rs7554936	1	151122489	-0.00545817	0.000849137	3.39156e-14	0.005142	0.008908	0.5638	Granulocyte Proportion
1:150165849-165027342	rs61814895	1	152037453	-0.00900095	0.00155778	1.54237e-09	NA	NA	NA	Granulocyte Proportion
1:150165849-165027342	rs6679449	1	152328411	0.00453488	0.00105642	6.30099e-11	NA	NA	NA	Granulocyte Proportion
1:150165849-165027342	rs4240878	1	152414833	-0.00231019	0.00100869	3.96093e-08	NA	NA	NA	Granulocyte Proportion
1:150165849-165027342	rs12734959	1	153117671	-0.00822943	0.00127685	1.15133e-12	0.009372	0.01056	0.3751	Granulocyte Proportion
1:150165849-165027342	rs4845529	1	153174361	0.00696469	0.000905464	3.56494e-08	-0.01661	0.01137	0.1442	Granulocyte Proportion
1:150165849-165027342	rs73018466	1	153366607	NA	NA	NA	NA	NA	NA	Granulocyte Proportion
1:150165849-165027342	rs9660389	1	153582067	0.0043875	0.00157831	9.90832e-09	0.02053	0.01391	0.14	Granulocyte Proportion
1:150165849-165027342	rs6427671	1	153637404	0.00829903	0.00117666	3.3234e-09	-0.01918	0.01423	0.1779	Granulocyte Proportion
1:150165849-165027342	rs4130608	1	153794514	-0.00341907	0.000966468	4.21752e-09	0.001818	0.009212	0.8436	Granulocyte Proportion
1:150165849-165027342	rs962242	1	154592140	-0.00851942	0.0015459	3.21439e-08	-0.002722	0.01312	0.8357	Granulocyte Proportion
1:150165849-165027342	rs9427118	1	154637584	-0.00694314	0.00118398	4.12008e-08	-0.015	0.01244	0.2281	Granulocyte Proportion
1:150165849-165027342	rs10908435	1	154729394	-0.00241178	0.000880145	9.70859e-09	-0.004639	0.01199	0.6989	Granulocyte Proportion
1:150165849-165027342	rs112340875	1	154969457	-0.000335333	0.00258489	5.50472e-09	0.02209	0.01982	0.265	Granulocyte Proportion
1:150165849-165027342	rs56103503	1	154980351	-0.010572	0.00135912	6.71338e-16	0.01432	0.0095	0.1318	Granulocyte Proportion
1:150165849-165027342	rs6696888	1	155508882	-0.00845152	0.001157	1.9082e-17	-0.00909	0.009334	0.3302	Granulocyte Proportion
1:150165849-165027342	rs72708251	1	156034015	-0.0100733	0.00144596	8.42729e-15	0.007073	0.01195	0.5538	Granulocyte Proportion
1:150165849-165027342	rs12146030	1	156233787	-0.0119585	0.00163178	1.06217e-14	-0.01314	0.01551	0.3969	Granulocyte Proportion
1:150165849-165027342	rs2842850	1	156348589	-0.00744729	0.000957129	5.59422e-10	0.003602	0.009838	0.7143	Granulocyte Proportion
1:150165849-165027342	rs16837430	1	156483056	-0.011785	0.00191929	1.85684e-09	NA	NA	NA	Granulocyte Proportion
1:150165849-165027342	rs11264511	1	156624284	-0.00535953	0.0013814	9.85323e-16	-0.01434	0.01126	0.2026	Granulocyte Proportion
1:150165849-165027342	rs77855500	1	156645607	-0.00763739	0.00123582	2.73502e-08	-0.01352	0.01151	0.24	Granulocyte Proportion
1:150165849-165027342	rs11580324	1	156651602	-0.0137653	0.00222152	2.71337e-11	-0.00998	0.01906	0.6006	Granulocyte Proportion
1:150165849-165027342	rs4661215	1	156690239	-0.0086662	0.00111903	5.50195e-10	-0.01175	0.009425	0.2124	Granulocyte Proportion
1:150165849-165027342	rs4501833	1	156716598	-0.00862241	0.00107986	2.21576e-14	0.00764	0.01081	0.4798	Granulocyte Proportion
1:150165849-165027342	rs883232	1	156906450	-0.00834744	0.00149913	4.40708e-08	-0.007606	0.01038	0.4636	Granulocyte Proportion
1:150165849-165027342	rs1176536	1	157062364	-0.00667948	0.00110397	2.21729e-13	0.02137	0.01103	0.05275	Granulocyte Proportion
1:150165849-165027342	rs1176533	1	157084039	-0.00776047	0.00112543	2.5601e-14	-0.01467	0.01248	0.2396	Granulocyte Proportion
1:150165849-165027342	rs11264673	1	157279122	0.00753451	0.00102513	1.9082e-17	-0.00314	0.008756	0.7198	Granulocyte Proportion
1:150165849-165027342	rs4661129	1	157322796	-0.00918301	0.00149017	5.46067e-09	NA	NA	NA	Granulocyte Proportion
1:150165849-165027342	rs6670241	1	157350635	0.00244951	0.0015867	8.59781e-09	0.01608	0.01516	0.2886	Granulocyte Proportion
1:150165849-165027342	rs72704577	1	157389594	-0.00820122	0.00154299	3.56686e-12	-0.004376	0.01364	0.7483	Granulocyte Proportion
1:150165849-165027342	rs3845582	1	157456260	-0.00965497	0.00109049	1.56125e-17	NA	NA	NA	Granulocyte Proportion
1:150165849-165027342	rs3845584	1	157465941	0.00320529	0.00102127	8.62599e-09	0.01477	0.009283	0.1116	Granulocyte Proportion
1:150165849-165027342	rs12758188	1	157470316	-0.0100863	0.00134411	5.55875e-10	-0.009504	0.01536	0.5362	Granulocyte Proportion
1:150165849-165027342	rs12036912	1	157475019	-0.00693756	0.00110069	5.92954e-09	0.01105	0.01179	0.3486	Granulocyte Proportion
1:150165849-165027342	rs1332714	1	157489516	-0.0110904	0.00194141	2.3332e-14	-0.01838	0.01189	0.1221	Granulocyte Proportion
1:150165849-165027342	rs2758684	1	157537530	0.00763198	0.000891108	1.9082e-17	NA	NA	NA	Granulocyte Proportion
1:150165849-165027342	rs11582663	1	157559122	-0.00981067	0.00207254	3.55253e-08	NA	NA	NA	Granulocyte Proportion
1:150165849-165027342	rs2210909	1	157744848	-0.00791203	0.00142251	3.83884e-09	-0.009949	0.01168	0.3944	Granulocyte Proportion
1:150165849-165027342	rs57557817	1	157839042	-0.00898828	0.00156549	1.54492e-09	-0.01564	0.01113	0.1597	Granulocyte Proportion
1:150165849-165027342	rs7537631	1	157848670	0.0108396	0.00153637	7.11237e-16	0.004226	0.01631	0.7956	Granulocyte Proportion
1:150165849-165027342	rs79830840	1	157945807	-0.0103263	0.00191914	7.41179e-11	-0.003215	0.01102	0.7704	Granulocyte Proportion
1:150165849-165027342	rs10908612	1	157959453	0.00489572	0.00102587	6.95028e-11	0.008796	0.00989	0.3738	Granulocyte Proportion
1:150165849-165027342	rs35707164	1	158025818	-0.0116384	0.00155291	2.6841e-13	-0.007108	0.01813	0.695	Granulocyte Proportion
1:150165849-165027342	rs3820676	1	158057691	0.00288984	0.000831879	3.64532e-08	-0.003308	0.009173	0.7184	Granulocyte Proportion
1:150165849-165027342	rs12404225	1	158086415	-0.0113188	0.00155713	5.06041e-13	-0.01236	0.01572	0.4316	Granulocyte Proportion
1:150165849-165027342	rs411089	1	158224825	0.00305441	0.00091063	2.43173e-10	0.01281	0.009482	0.1766	Granulocyte Proportion
1:150165849-165027342	rs858562	1	158363567	-0.00709136	0.00129496	6.07153e-15	-0.01234	0.01054	0.2417	Granulocyte Proportion
1:150165849-165027342	rs12046262	1	158400391	-0.00575577	0.00105556	1.59019e-08	-0.005924	0.009756	0.5437	Granulocyte Proportion
1:150165849-165027342	rs2022383	1	158572915	-0.0117524	0.00162281	4.38885e-16	-0.01189	0.01108	0.2833	Granulocyte Proportion
1:150165849-165027342	rs12129479	1	158575876	-0.00928137	0.00169478	2.47302e-09	NA	NA	NA	Granulocyte Proportion
1:150165849-165027342	rs857938	1	158655458	-0.00357006	0.00122796	3.6301e-08	NA	NA	NA	Granulocyte Proportion
1:150165849-165027342	rs61828503	1	158660447	-0.0132054	0.00150278	4.19231e-14	-0.01982	0.01936	0.3059	Granulocyte Proportion
1:150165849-165027342	rs1864346	1	158736445	-0.0116521	0.0014735	1.9082e-17	NA	NA	NA	Granulocyte Proportion
1:150165849-165027342	rs111887029	1	158748632	-0.00970795	0.00183559	2.25158e-13	0.01119	0.01181	0.3434	Granulocyte Proportion
1:150165849-165027342	rs857856	1	158764612	-0.00881022	0.0015134	4.30135e-10	NA	NA	NA	Granulocyte Proportion
1:150165849-165027342	rs34167592	1	158883393	-0.00657982	0.00121933	1.24714e-11	0.0023	0.009059	0.7996	Granulocyte Proportion
1:150165849-165027342	rs4657529	1	158889696	-0.00642382	0.00138084	3.73394e-08	-0.004389	0.01281	0.7318	Granulocyte Proportion
1:150165849-165027342	rs856112	1	158898578	-0.00933692	0.0012642	4.05044e-12	-0.01762	0.01442	0.2215	Granulocyte Proportion
1:150165849-165027342	rs856077	1	158969075	-0.00592537	0.00101263	2.70477e-09	0.007135	0.0119	0.5486	Granulocyte Proportion
1:150165849-165027342	rs856066	1	158983593	-0.0104537	0.00130584	1.21431e-17	-0.01414	0.008865	0.1108	Granulocyte Proportion
1:150165849-165027342	rs76402492	1	159074762	-0.0140619	0.00276619	9.87212e-11	0.01414	0.02278	0.5347	Granulocyte Proportion
1:150165849-165027342	rs2852716	1	159153480	0.00356503	0.000890071	1.13123e-09	NA	NA	NA	Granulocyte Proportion
1:150165849-165027342	rs703155	1	159170116	-0.0111308	0.00150771	2.08237e-11	0.002425	0.01303	0.8524	Granulocyte Proportion
1:150165849-165027342	rs2262422	1	159223787	-0.0139478	0.00136853	1.9082e-17	0.009877	0.01535	0.5199	Granulocyte Proportion
1:150165849-165027342	rs2511209	1	159225940	0.00930459	0.00131224	5.60316e-16	0.001278	0.01005	0.8988	Granulocyte Proportion
1:150165849-165027342	rs56256237	1	159237950	-0.0102331	0.0015743	9.46114e-12	-0.0045	0.01216	0.7113	Granulocyte Proportion
1:150165849-165027342	rs4567273	1	159303804	0.0118591	0.00120791	1.9082e-17	NA	NA	NA	Granulocyte Proportion
1:150165849-165027342	rs12567624	1	159468713	-0.0124407	0.00111831	2.25514e-17	-0.002683	0.01001	0.7886	Granulocyte Proportion
1:150165849-165027342	rs12744244	1	159647656	-0.0132	0.00147384	1.9082e-17	NA	NA	NA	Granulocyte Proportion
1:150165849-165027342	rs6677719	1	159723120	0.00955198	0.00113701	1.00623e-12	0.005208	0.01361	0.702	Granulocyte Proportion
1:150165849-165027342	rs12042065	1	159778699	-0.00589871	0.00109328	1.3436e-11	-0.01634	0.01055	0.1213	Granulocyte Proportion
1:150165849-165027342	rs4411129	1	159785284	0.00984168	0.00154968	1.53358e-10	NA	NA	NA	Granulocyte Proportion
1:150165849-165027342	rs11591079	1	159796302	-0.0113547	0.0019019	7.50893e-10	0.003138	0.01604	0.8449	Granulocyte Proportion
1:150165849-165027342	rs2501334	1	159832915	-0.00362291	0.000683671	8.52159e-09	NA	NA	NA	Granulocyte Proportion
1:150165849-165027342	rs7521729	1	159844819	-0.012488	0.00188073	3.1081e-10	-0.01781	0.01916	0.3526	Granulocyte Proportion
1:150165849-165027342	rs16842826	1	159895261	0.010382	0.00284596	4.12948e-09	0.06956	0.02684	0.009541	Granulocyte Proportion
1:150165849-165027342	rs10908750	1	159906156	-0.00451079	0.000961059	1.2846e-08	0.004006	0.009407	0.6702	Granulocyte Proportion
1:150165849-165027342	rs1320568	1	159912346	-0.00890796	0.00121164	1.9082e-17	-0.01594	0.01118	0.154	Granulocyte Proportion
1:150165849-165027342	rs59975218	1	159926083	0.00454364	0.000867538	2.73891e-08	0.002169	0.01071	0.8395	Granulocyte Proportion
1:150165849-165027342	rs12129379	1	159965261	-0.0107085	0.00155077	2.59084e-13	0.03055	0.01265	0.0157	Granulocyte Proportion
1:150165849-165027342	rs16831234	1	159977732	-0.00896969	0.00117623	8.34128e-11	-0.03031	0.0121	0.01224	Granulocyte Proportion
1:150165849-165027342	rs3120973	1	160012493	-0.0115029	0.00130486	2.25514e-17	-0.01231	0.01121	0.272	Granulocyte Proportion
1:150165849-165027342	rs12408242	1	160061934	-0.00902113	0.00139205	6.80012e-15	0.001437	0.01085	0.8947	Granulocyte Proportion
1:150165849-165027342	rs7541968	1	160129557	-0.0115222	0.00135185	1.9082e-17	0.003839	0.01289	0.7658	Granulocyte Proportion
1:150165849-165027342	rs3747621	1	160163446	-0.00520781	0.000660116	2.40934e-11	-0.01739	0.01004	0.08315	Granulocyte Proportion
1:150165849-165027342	rs6699059	1	160278311	0.0105826	0.00132558	5.94837e-15	NA	NA	NA	Granulocyte Proportion
1:150165849-165027342	rs45503695	1	160325921	0.00317465	0.00113727	1.04504e-08	0.02976	0.01404	0.03398	Granulocyte Proportion
1:150165849-165027342	rs12724113	1	160328804	-0.00848328	0.00124835	2.71762e-14	-0.01232	0.009926	0.2144	Granulocyte Proportion
1:150165849-165027342	rs11811889	1	160468292	-0.00801097	0.00153652	2.12692e-11	-0.01075	0.01199	0.37	Granulocyte Proportion
1:150165849-165027342	rs7515302	1	160485452	-0.0112646	0.00114027	1.21431e-17	-0.0129	0.00969	0.1832	Granulocyte Proportion
1:150165849-165027342	rs66847543	1	160509344	-0.0134642	0.00177273	2.34348e-10	-0.006341	0.01544	0.6813	Granulocyte Proportion
1:150165849-165027342	rs11265463	1	160640345	-0.00951693	0.00157145	3.20676e-13	-0.02322	0.01164	0.04608	Granulocyte Proportion
1:150165849-165027342	rs3766366	1	160649926	0.00387348	0.000994882	7.63724e-12	0.0242	0.0155	0.1185	Granulocyte Proportion
1:150165849-165027342	rs72710704	1	160703099	-0.00761409	0.00163435	8.34535e-09	0.001636	0.01519	0.9142	Granulocyte Proportion
1:150165849-165027342	rs3904492	1	160766925	-0.00524296	0.00135751	2.02693e-09	0.0006483	0.008906	0.942	Granulocyte Proportion
1:150165849-165027342	rs12567563	1	160908841	-0.00558152	0.00109438	3.86624e-08	0.008992	0.01194	0.4513	Granulocyte Proportion
1:150165849-165027342	rs2073657	1	161010791	-0.00566339	0.000879633	8.84709e-17	-0.005189	0.009297	0.5768	Granulocyte Proportion
1:150165849-165027342	rs11585858	1	161156033	-0.00652374	0.00130258	5.27668e-14	-0.007051	0.01087	0.5165	Granulocyte Proportion
1:150165849-165027342	rs4278382	1	161255778	0.00787346	0.00108427	3.68057e-11	-0.001253	0.01355	0.9263	Granulocyte Proportion
1:150165849-165027342	rs72717040	1	161487452	-0.0159243	0.00202322	1.53495e-13	0.01509	0.02179	0.4886	Granulocyte Proportion
1:150165849-165027342	rs1674758	1	161644976	-0.00947344	0.00140237	5.43294e-10	-0.004501	0.01372	0.7428	Granulocyte Proportion
1:150165849-165027342	rs12121182	1	161778904	-0.0082806	0.000982595	5.28617e-10	-0.009138	0.009794	0.3508	Granulocyte Proportion
1:150165849-165027342	rs2499843	1	161938116	-0.00830446	0.000743387	3.07691e-12	-0.005976	0.01086	0.5821	Granulocyte Proportion
1:150165849-165027342	rs4424487	1	162199362	-0.00764102	0.00125471	1.9082e-17	-0.004602	0.008398	0.5836	Granulocyte Proportion
1:150165849-165027342	rs7513662	1	162480145	-0.00893669	0.00112646	2.98426e-12	-0.003042	0.01019	0.7652	Granulocyte Proportion
1:150165849-165027342	rs61811979	1	162669057	-0.0143773	0.00250893	6.33008e-09	-0.0459	0.0284	0.106	Granulocyte Proportion
1:150165849-165027342	rs1704745	1	162693795	-0.00665726	0.000956636	1.68338e-14	-0.01553	0.009289	0.09457	Granulocyte Proportion
1:150165849-165027342	rs12732599	1	162822134	-0.00660778	0.0014533	4.1513e-08	-0.009376	0.0149	0.529	Granulocyte Proportion
1:150165849-165027342	rs7555990	1	162841904	-0.013069	0.00180655	5.92249e-10	-0.02783	0.01684	0.09841	Granulocyte Proportion
1:150165849-165027342	rs6427701	1	162925653	0.00775347	0.00129639	3.49256e-08	NA	NA	NA	Granulocyte Proportion
1:150165849-165027342	rs7547605	1	162929844	-0.00668999	0.00145696	4.06633e-11	-0.01194	0.01201	0.3199	Granulocyte Proportion
1:150165849-165027342	rs12127281	1	163120753	-0.00800445	0.00148254	4.91966e-09	-0.01241	0.01138	0.2757	Granulocyte Proportion
1:150165849-165027342	rs10917691	1	163142537	-0.0092937	0.00100211	1.65539e-13	0.002849	0.01167	0.8071	Granulocyte Proportion
1:150165849-165027342	rs56002643	1	163181430	-0.00942716	0.00149942	1.11118e-08	0.01787	0.01663	0.2825	Granulocyte Proportion
1:150165849-165027342	rs2136243	1	163302789	-0.00741183	0.000889295	6.49817e-11	NA	NA	NA	Granulocyte Proportion
1:150165849-165027342	rs61809556	1	163426380	-0.0111505	0.00180306	9.61511e-09	-0.007876	0.01537	0.6083	Granulocyte Proportion
1:150165849-165027342	rs72699413	1	163473225	-0.00807151	0.00118703	1.24262e-13	-0.008188	0.009713	0.3992	Granulocyte Proportion
1:150165849-165027342	rs885256	1	163768115	-0.00940932	0.00131012	1.95167e-12	-0.01531	0.0106	0.1487	Granulocyte Proportion
1:150165849-165027342	rs1953819	1	164242365	0.00698829	0.00118298	1.57569e-09	0.007826	0.009968	0.4324	Granulocyte Proportion
1:150165849-165027342	rs12143237	1	164491903	-0.00845858	0.00174885	1.68974e-08	-0.002123	0.01309	0.8712	Granulocyte Proportion
1:150165849-165027342	rs1340521	1	164535555	0.00760394	0.00152577	2.42919e-08	-0.0007628	0.0135	0.9549	Granulocyte Proportion
1:150165849-165027342	rs115153718	1	164913114	NA	NA	NA	NA	NA	NA	Granulocyte Proportion
1:150165849-165027342	rs9633325	1	165024907	-0.00541851	0.0012556	1.92438e-09	-0.00869	0.00988	0.3791	Granulocyte Proportion
1:167483669-167628291	rs1723012	1	167485375	0.00463443	0.00236394	2.82338e-08	-0.006354	0.01309	0.6273	Granulocyte Proportion
1:167483669-167628291	rs742472	1	167614745	-0.00637743	0.00149038	3.25422e-08	0.002846	0.0129	0.8254	Granulocyte Proportion
1:181526763-181526763	rs114110050	1	181526763	NA	NA	NA	NA	NA	NA	Granulocyte Proportion
1:188941519-189166417	rs79562395	1	188956262	NA	NA	NA	NA	NA	NA	Granulocyte Proportion
4:74894373-75012386	rs1866755	4	74978340	0.00573311	0.0010622	5.86522e-09	NA	NA	NA	Granulocyte Proportion
17:38126911-38215948	rs3213762	17	38178627	-0.0055809	0.000801815	1.38362e-14	-0.0005693	0.009462	0.952	Granulocyte Proportion
3:37444611-37444611	rs78784579	3	37444611	-0.388305	0.0810607	1.94395e-10	NA	NA	NA	GrimAgeAccel
6:109503976-109648130	rs1008084	6	109626965	-0.251305	0.0334254	4.66467e-15	-0.7167	0.3152	0.02299	GrimAgeAccel
6:116770100-116776593	rs2858830	6	116776499	-0.158434	0.0360635	1.80833e-10	-0.02959	0.3139	0.9249	GrimAgeAccel
6:166979046-167002326	rs4710069	6	166995147	-0.112496	0.038769	6.51062e-10	0.04499	0.3057	0.883	GrimAgeAccel
15:42457582-42711805	rs28364475	15	42692393	-0.0644384	0.111228	8.40829e-13	-1.175	0.7468	0.1157	GrimAgeAccel
19:16936389-16999206	rs10426079	19	16937193	-0.175145	0.101061	4.04904e-10	NA	NA	NA	GrimAgeAccel
19:16936389-16999206	rs56298289	19	16998719	-0.0392917	0.0391327	3.31914e-10	0.3837	0.3998	0.3372	GrimAgeAccel
1:169527468-169562904	rs10489184	1	169549040	-0.256626	0.0526221	5.37764e-17	-0.8389	0.6857	0.2212	Hannum AgeAccel
1:169527468-169562904	rs2269648	1	169556050	0.221472	0.0374818	2.38503e-08	-0.0003494	0.4158	0.9993	Hannum AgeAccel
3:160016446-160309529	rs4679900	3	160301772	-0.173412	0.0382163	6.8335e-10	-0.2291	0.3743	0.5404	Hannum AgeAccel
4:103394414-103975060	rs93059	4	103468518	-0.231341	0.0355169	9.20757e-13	NA	NA	NA	Hannum AgeAccel
5:1280830-1286516	rs7705526	5	1285974	-0.254141	0.0408623	3.57808e-09	-0.4459	0.4835	0.3564	Hannum AgeAccel
7:130408380-130420872	rs290794	7	130416394	0.288833	0.047146	3.71229e-13	NA	NA	NA	Hannum AgeAccel
9:6446159-6457392	rs4742205	9	6448912	-0.230314	0.0396861	1.96435e-09	-0.634	0.389	0.1032	Hannum AgeAccel
10:37721073-39154721	rs12357831	10	37949515	-0.275989	0.039926	4.61523e-14	-0.8362	0.3877	0.03101	Hannum AgeAccel
10:37721073-39154721	rs10827833	10	38132156	0.276189	0.0823941	5.92763e-09	0.6194	0.5481	0.2584	Hannum AgeAccel
10:37721073-39154721	rs2749558	10	38216363	0.355469	0.0566447	1.9082e-17	0.3425	0.4299	0.4256	Hannum AgeAccel
10:37721073-39154721	rs2749637	10	38541285	-0.177259	0.042278	1.39674e-09	NA	NA	NA	Hannum AgeAccel
10:49664589-49699016	rs4838595	10	49675247	0.290248	0.0364699	7.25976e-11	0.8206	0.4767	0.08518	Hannum AgeAccel
10:98004532-98181633	rs1998409	10	98058355	-0.321397	0.0445114	1.9082e-17	-0.6478	0.3797	0.08804	Hannum AgeAccel
10:98004532-98181633	rs17386635	10	98063808	0.539849	0.101254	1.47451e-16	NA	NA	NA	Hannum AgeAccel
10:98004532-98181633	rs10786281	10	98116936	-0.302593	0.0489409	1.9082e-17	-0.3656	0.4636	0.4303	Hannum AgeAccel
10:98004532-98181633	rs2181324	10	98145284	0.305413	0.0462176	3.7674e-10	0.2002	0.6083	0.7421	Hannum AgeAccel
11:66069218-66171621	rs12417758	11	66076360	-0.163407	0.0367681	5.79466e-10	-0.2415	0.3789	0.5239	Hannum AgeAccel
1:8409672-8918313	rs6577536	1	8910110	0.190425	0.0375033	3.736e-10	0.9944	0.3447	0.003915	IEAA
1:39450494-39457006	rs34848020	1	39453785	-0.194952	0.0351689	1.40104e-11	-0.3304	0.3827	0.3879	IEAA
1:68514714-68558011	rs59689077	1	68536568	-1.17802	0.215062	2.82178e-10	0.5038	0.5586	0.3671	IEAA
1:169588117-169651044	rs3917672	1	169592981	-0.276909	0.0384328	3.29597e-17	-0.1992	0.3524	0.572	IEAA
1:169588117-169651044	rs12045330	1	169648341	-0.208178	0.0503627	3.16543e-08	-0.08924	0.3533	0.8006	IEAA
1:207917499-208051819	rs4844624	1	208035446	0.242919	0.048084	2.31403e-12	0.3692	0.3978	0.3533	IEAA
1:236507881-236538570	rs12143612	1	236515835	0.195092	0.0421067	2.63532e-08	NA	NA	NA	IEAA
2:16605354-16734878	rs4832633	2	16648888	-0.23117	0.0389187	2.18406e-12	-0.3417	0.3494	0.3281	IEAA
2:16605354-16734878	rs1430049	2	16656765	-0.157365	0.0426451	1.93016e-09	-0.483	0.3622	0.1824	IEAA
3:58528962-58554480	rs73838047	3	58554434	NA	NA	NA	NA	NA	NA	IEAA
3:74460247-74477372	rs75462778	3	74460247	-0.515925	0.191504	2.06427e-08	NA	NA	NA	IEAA
3:128206618-128425224	rs7629791	3	128218410	-0.196766	0.0365123	1.16875e-08	0.05337	0.3549	0.8805	IEAA
3:128206618-128425224	rs115053002	3	128274645	-0.472506	0.0847829	1.53391e-09	-0.5918	0.6831	0.3863	IEAA
3:128206618-128425224	rs2712407	3	128326807	-0.371494	0.0546998	1.9082e-17	-0.8137	0.4468	0.06855	IEAA
3:128206618-128425224	rs7613073	3	128388503	-0.219025	0.0375011	2.83062e-10	-0.6493	0.3394	0.05573	IEAA
3:149997337-150029382	rs6414374	3	150001224	0.330946	0.0935423	1.1518e-12	-0.09895	0.47	0.8332	IEAA
3:160004026-160394152	rs7627756	3	160217483	-0.218869	0.0329982	1.60486e-13	-0.342	0.3574	0.3386	IEAA
3:168854208-168865151	rs6778131	3	168861068	0.206606	0.0325516	1.5907e-08	0.3283	0.3364	0.3292	IEAA
5:1280830-1297854	rs2853677	5	1287194	0.253262	0.0393375	6.62491e-15	0.4949	0.4493	0.2707	IEAA
6:17897105-18291757	rs72839144	6	18011452	0.790508	0.135611	5.0783e-11	0.2391	0.7785	0.7587	IEAA
6:17897105-18291757	rs9396833	6	18101320	0.321708	0.0462705	1.96619e-08	0.6139	0.6449	0.3411	IEAA
6:17897105-18291757	rs6907850	6	18101894	-0.364666	0.0365937	1.21431e-17	-0.2032	0.3654	0.5781	IEAA
6:17897105-18291757	rs35237970	6	18142308	-0.246308	0.0353461	1.9082e-17	-0.2827	0.3663	0.4403	IEAA
6:17897105-18291757	rs77032929	6	18152293	0.991272	0.100955	1.21431e-17	1.092	0.7131	0.1257	IEAA
6:17897105-18291757	rs214596	6	18208319	0.255084	0.0384964	1.35008e-12	0.058	0.3504	0.8685	IEAA
6:17897105-18291757	rs56264654	6	18262952	0.680844	0.17013	8.09605e-09	0.8008	0.8833	0.3646	IEAA
6:25494503-25674896	rs10447389	6	25642577	0.232663	0.0364747	3.82142e-14	NA	NA	NA	IEAA
7:31727926-31728980	rs12666349	7	31728180	0.271147	0.0377144	3.04853e-10	0.1864	0.4922	0.7049	IEAA
11:57005620-57137424	rs61888888	11	57103684	-0.366182	0.0415713	1.59265e-14	-1.429	0.6218	0.02155	IEAA
11:57005620-57137424	rs10732882	11	57111693	-0.234144	0.0333882	2.67503e-13	0.2798	0.3352	0.4039	IEAA
12:107294210-107378724	rs10778518	12	107343950	0.2358	0.0351351	2.16063e-11	NA	NA	NA	IEAA
15:50344676-50395816	rs12903325	15	50353277	-0.199099	0.0462643	4.14835e-08	NA	NA	NA	IEAA
18:41981849-42217290	rs1849209	18	42161643	0.235392	0.0363243	3.89281e-13	0.1578	0.3703	0.6699	IEAA
21:38358768-38407745	rs11910597	21	38384946	-0.349208	0.0621372	5.86163e-15	-0.1947	0.6017	0.7462	IEAA
22:17601466-17603801	rs75243280	22	17601466	-0.255711	0.0329403	2.63059e-11	-0.5471	0.4657	0.2402	IEAA
1:19302097-19389542	rs112096174	1	19320369	-414.619	86.3012	1.90615e-10	NA	NA	NA	PAI1 Levels
1:19302097-19389542	rs74921670	1	19389542	-436.075	82.557	3.01462e-13	NA	NA	NA	PAI1 Levels
1:43408279-43438399	rs6657798	1	43408279	48.7984	22.5843	6.54154e-11	NA	NA	NA	PAI1 Levels
1:120210231-120258970	rs116612731	1	120210231	-164.288	110.956	1.14065e-10	NA	NA	NA	PAI1 Levels
1:120210231-120258970	rs866321	1	120224469	94.6772	22.4372	4.07433e-12	75.09	229.9	0.7436	PAI1 Levels
1:120210231-120258970	rs561931	1	120254506	70.1253	19.4417	7.06297e-10	228.2	210.7	0.279	PAI1 Levels
1:120210231-120258970	rs11583993	1	120255370	-139.89	55.7573	1.06522e-12	-51.8	350.8	0.8818	PAI1 Levels
4:142551255-144571749	rs72726423	4	143455204	144.602	49.5588	9.23497e-09	NA	NA	NA	PAI1 Levels
4:142551255-144571749	rs7657917	4	143468231	82.5551	21.6866	9.24552e-09	NA	NA	NA	PAI1 Levels
4:142551255-144571749	rs78487911	4	143510041	165.928	82.0328	2.02558e-08	NA	NA	NA	PAI1 Levels
4:142551255-144571749	rs113293385	4	143533522	245.801	100.189	2.94017e-09	NA	NA	NA	PAI1 Levels
4:142551255-144571749	rs75368257	4	143555139	233.482	92.8104	2.45871e-09	NA	NA	NA	PAI1 Levels
4:142551255-144571749	rs28647363	4	143628675	164.431	40.1629	1.67258e-11	517.1	404.2	0.1976	PAI1 Levels
4:142551255-144571749	rs76344745	4	143633739	217.741	39.7056	2.25514e-17	654.5	400	0.1021	PAI1 Levels
4:142551255-144571749	rs55780736	4	143675886	274.433	87.4152	1.33289e-10	NA	NA	NA	PAI1 Levels
4:142551255-144571749	rs76335376	4	143732783	213.132	60.2831	4.92144e-11	NA	NA	NA	PAI1 Levels
4:142551255-144571749	rs77275343	4	143737372	96.0876	34.811	7.50812e-09	-709.3	469.8	0.1319	PAI1 Levels
7:2070809-2342944	rs1639897	7	2199591	-1185.78	130.986	1.62023e-15	NA	NA	NA	PAI1 Levels
7:2070809-2342944	rs1637760	7	2219323	-827.29	170.603	2.23424e-13	NA	NA	NA	PAI1 Levels
7:2070809-2342944	rs28514741	7	2288916	-1268.68	110.668	1.21431e-17	-851.2	572.4	0.1378	PAI1 Levels
7:2070809-2342944	rs114192792	7	2298846	-1446.18	206.124	1.21431e-17	NA	NA	NA	PAI1 Levels
7:100623443-100706561	rs28690798	7	100663239	-552.261	68.9087	5.57888e-10	NA	NA	NA	PAI1 Levels
8:1997625-2007960	rs7464436	8	2002029	-100.711	24.4002	1.9082e-17	NA	NA	NA	PAI1 Levels
15:56358848-56783550	rs72736484	15	56408168	-136.279	59.5082	3.01464e-08	-348.2	421.2	0.4086	PAI1 Levels
15:56358848-56783550	rs8030605	15	56504598	-91.2427	30.7472	8.80587e-09	-730.2	288.3	0.01177	PAI1 Levels
16:89422632-90238127	rs753852	16	89446419	53.7406	15.8938	2.25133e-08	-16.58	210.6	0.935	PAI1 Levels
16:89422632-90238127	rs35251956	16	89654800	-76.6992	24.0256	2.96378e-10	58.97	343	0.8471	PAI1 Levels
16:89422632-90238127	rs62068681	16	89660343	-102.906	57.7553	3.60294e-12	-284.5	460.1	0.5218	PAI1 Levels
16:89422632-90238127	rs4785699	16	89716222	-76.1397	26.3433	2.0177e-12	-553.6	297.8	0.05954	PAI1 Levels
16:89422632-90238127	rs258335	16	89720944	88.426	21.6081	5.00104e-09	205.3	211.9	0.3329	PAI1 Levels
16:89422632-90238127	rs2162943	16	89760652	-73.1286	29.9687	1.12091e-13	-712	260.4	0.006413	PAI1 Levels
16:89422632-90238127	rs17233623	16	89811209	-100.476	34.2097	5.86381e-09	-96.71	436.9	0.8238	PAI1 Levels
16:89422632-90238127	rs76924017	16	89856702	-73.5029	45.2879	7.29106e-09	-1002	572.6	0.0823	PAI1 Levels
16:89422632-90238127	rs11646374	16	89857935	-200.52	76.6748	2.15194e-11	NA	NA	NA	PAI1 Levels
16:89422632-90238127	rs62054251	16	89892080	-118.825	49.915	2.6482e-09	-738.3	530.6	0.162	PAI1 Levels
16:89422632-90238127	rs57267516	16	89903552	-142.016	42.9229	2.84967e-11	-542.8	551.7	0.324	PAI1 Levels
16:89422632-90238127	rs62056092	16	89930426	-107.649	33.7417	2.22545e-10	-683.1	411.2	0.09604	PAI1 Levels
16:89422632-90238127	rs60862594	16	89978338	-72.466	27.5463	1.96452e-08	-522.9	423.2	0.2147	PAI1 Levels
22:50491441-50602421	rs9628277	22	50491441	-76.7278	28.3731	4.78629e-12	300.3	388.1	0.4175	PAI1 Levels
22:50491441-50602421	rs73183363	22	50496179	-82.1242	25.293	1.45835e-13	-210.8	310.6	0.4845	PAI1 Levels
22:50491441-50602421	rs5771348	22	50505584	-132.045	41.349	1.9082e-17	-321.7	320.4	0.3137	PAI1 Levels
1:60292204-60435480	rs79840548	1	60397560	0.614001	0.117761	5.57367e-15	1.898	1.264	0.1331	PhenoAgeAccel
1:236466620-236540449	rs12143612	1	236515835	0.195092	0.0421067	2.63532e-08	NA	NA	NA	PhenoAgeAccel
3:160025238-160304184	rs1369666	3	160209026	-0.218778	0.0479387	1.58776e-08	-0.3183	0.5654	0.5734	PhenoAgeAccel
6:18101894-18209128	rs6920558	6	18104322	-0.34819	0.0492688	1.9082e-17	-0.5645	0.5191	0.2768	PhenoAgeAccel
6:18101894-18209128	rs78631584	6	18128201	1.10361	0.135117	1.21431e-17	-1.073	1.203	0.3723	PhenoAgeAccel
6:18101894-18209128	rs9477648	6	18171297	0.184585	0.041891	3.21261e-08	-0.00972	0.562	0.9862	PhenoAgeAccel
7:44808017-44939191	rs1990053	7	44925896	-0.228393	0.0429677	5.5982e-11	-1.398	0.548	0.01075	PhenoAgeAccel
10:101271789-101292390	rs11190127	10	101271982	-0.218954	0.0455358	4.97251e-08	0.1542	0.5229	0.7681	PhenoAgeAccel
15:78390414-78429728	rs8040395	15	78423479	0.222911	0.0454281	1.99129e-08	0.6118	0.5453	0.2619	PhenoAgeAccel
17:3318206-3391866	rs67284195	17	3331923	0.507768	0.0914685	1.98262e-14	0.4802	0.6096	0.4308	PhenoAgeAccel
18:41968564-42296260	rs7228835	18	41969071	0.455744	0.0688626	1.18135e-15	1.174	0.8175	0.1511	PhenoAgeAccel
18:41968564-42296260	rs1849209	18	42161643	0.235392	0.0363243	3.89281e-13	0.1578	0.3703	0.6699	PhenoAgeAccel
18:41968564-42296260	rs2852754	18	42234188	-0.258388	0.0563589	1.05139e-10	0.5044	0.5757	0.381	PhenoAgeAccel
19:4089811-4167207	rs10250	19	4101062	-0.427754	0.0610254	1.17777e-13	NA	NA	NA	PhenoAgeAccel
19:4089811-4167207	rs112576939	19	4105289	-0.610322	0.084953	1.9082e-17	-0.8375	1.075	0.4359	PhenoAgeAccel
19:4089811-4167207	rs1809977	19	4116335	-0.465851	0.0600889	1.9082e-17	NA	NA	NA	PhenoAgeAccel
19:4089811-4167207	rs7257786	19	4140908	-0.314146	0.0405525	1.21431e-17	-1.008	0.5994	0.09253	PhenoAgeAccel
19:4089811-4167207	rs350882	19	4149860	-0.205019	0.055395	8.70418e-10	NA	NA	NA	PhenoAgeAccel
19:4089811-4167207	rs73540054	19	4166266	-0.238863	0.0949449	1.78108e-08	0.3754	0.956	0.6946	PhenoAgeAccel

[truncated: 22 more sheets: Table_S10_Significant_Genes, Table_S11_Clock_Colocalization, Table_S12_mQTL_Colocalization, Table_S13_GWASCat_SNP_Overlap, Table_S14_GWASCat_Enrich, Table_S15_eQTL_Colocalization, Table_S16_Garfield_Results, Table_S17_Pathway_Enrichment, Table_S18_MendelVar_Enrichment, Table_S19_Heritability, Table_S20_rg_5Traits, Table_S21_Genetic_Correlations, Table_S22_PGRS, Table_S23_PRS_Atlas, Table_S24_MR_ExposureInfo, Table_S25_Main_Exposures, Table_S26_Secondary_Exposures, Table_S27_MR_Analysis_CellCount, Table_S28_Pleiotropy, Table_S29_MR_Analysis_Biomarker …]
